# Supplementary material for: Modelling Reveals Kinetic Advantages of Co-Transcriptional Splicing
Source: PLoS Comput Biol. 2011 Oct 13;7(10):e1002215. doi: 10.1371/journal.pcbi.1002215 (PMC3192812; doi:10.1371/journal.pcbi.1002215)
Supplement: Dataset S1 — Models I-VIII, experimental data and simulator scripts. (BZ2) [file pcbi.1002215.s001.bz2]

Archive with 43 entries (41 files):
- DatasetS1
- DatasetS1/._.DS_Store
- DatasetS1/.DS_Store
- DatasetS1/Fig2-EXPT1.csv
- DatasetS1/Fig2-EXPT3SS.csv
- DatasetS1/Fig2-EXPT5SS.csv
- DatasetS1/Fig3-EXPT2.csv
- DatasetS1/lib
- DatasetS1/model-I-3SS.dizzy
- DatasetS1/model-I-5SS.dizzy
- DatasetS1/model-I-Exp1.csv
- DatasetS1/model-I-Exp1.dizzy
- DatasetS1/model-I-Exp2.dizzy
- DatasetS1/model-II-Exp1.dizzy
- DatasetS1/model-II-Exp2.dizzy
- DatasetS1/model-III-Exp1.dizzy
- DatasetS1/model-III-Exp2.dizzy
- DatasetS1/model-IV-Exp1.dizzy
- DatasetS1/model-IV-Exp2.dizzy
- DatasetS1/model-V-Exp1.dizzy
- DatasetS1/model-V-Exp2.dizzy
- DatasetS1/model-VI-Exp1.dizzy
- DatasetS1/model-VI-Exp2.dizzy
- DatasetS1/model-VII-Exp1.dizzy
- DatasetS1/model-VII-Exp2.dizzy
- DatasetS1/model-VIII-Exp1.dizzy
- DatasetS1/model-VIII-Exp2.dizzy
- DatasetS1/plot.r
- DatasetS1/README.txt
- DatasetS1/run-all.txt
- DatasetS1/run-simulator.sh
- DatasetS1/lib/AppResources.jar
- DatasetS1/lib/colt.jar
- DatasetS1/lib/Dizzy-License.html
- DatasetS1/lib/ISBJava.jar
- DatasetS1/lib/Jama.jar
- DatasetS1/lib/jcommon.jar
- DatasetS1/lib/jfreechart.jar
- DatasetS1/lib/jh.jar
- DatasetS1/lib/netx.jar
- DatasetS1/lib/odeToJava.jar
- DatasetS1/lib/SBMLReader.jar
- DatasetS1/lib/SBWCore.jar
