# Supplementary material for: Modelling Reveals Kinetic Advantages of Co-Transcriptional Splicing
Source: PLoS Comput Biol. 2011 Oct 13;7(10):e1002215. doi: 10.1371/journal.pcbi.1002215 (PMC3192812; doi:10.1371/journal.pcbi.1002215)
Supplement: Dataset S1 — Models I-VIII, experimental data and simulator scripts. (BZ2) [file pcbi.1002215.s001.bz2 › DatasetS1/Fig3-EXPT2.csv]

time	P_PRE	P_MRNA	U_PRE	U_MRNA	P_PRE_SE	P_MRNA_SE	U_PRE_SE	U_MRNA_SE	U_LARIATEXON2	P_LARIATEXON2	U_LARIATEXON2_SE	P_LARIATEXON2_SE
360	1.141042527	2.7951877	1.164726893	3.34680634	0.029673573	0.475737589	0.041929557	0.046873946	1.076850614	0.770190873	0.116409003	0.192822083
390	1.787142163	3.934304461	0.934187284	3.832565404	0.171055611	1.937628352	0.094961744	0.29071225	1.103774526	0.454482925	0.239706872	0.167229838
420	1.283123083	3.911152244	1.265211561	3.399190219	0.017970876	1.438559197	0.065755326	0.633651529	1.282310872	0.520400215	0.128517688	0.151527075
450	0.725318279	1.436239933	0.631907862	2.174250743	0.029009001	0.143155151	0.025273064	0.186556403	1.214410552	0.673888928	0.398937342	0.215448517
480	1.103021575	2.993380947	0.898429095	2.62944497	0.041911882	0.660567799	7.85E-17	0.516673932	1.714451149	0.659609689	0.15439296	0.101393704
510	0.462699949	1.430246296	0.936027135	2.617947511	0.036025422	0.117040403	0.016854388	0.514414734	1.234928043	0.260319268	0.304973288	0.005230257
540	2.398483752	3.050280286	7.885364946	3.254176513	0.491414026	0.92850336	0.031556151	0.966402932	2.966814621	1.544908199	0.450765194	0.087609055
570	8.44278484	3.949988869	6.860822889	9.463054548	1.232985629	0.055132677	0.547809946	0.075738333	3.731613602	2.860759233	0.163184573	0.209865137
600	4.907275162	8.319955648	1.794285985	12.39909809	0.303956264	0.016647737	0.03589726	1.228856627	5.848575852	4.321162343	0.629340908	0.278414042
630	1.228113387	19.06420046	0.903079379	13.23459822	0.085850702	0.800544239	0.00722787	1.188067636	3.444196859	6.744640465	0.586943738	0.14835697
660	0.479060124	21.80562214	1.210389222	10.17741043	0.024897618	0.741419267	0.016952196	0.274177663	3.231143758	3.474185027	0.199425073	0.250177804
690	1.949287451	30.75158126	2.121660473	11.33457782	1.469791091	3.125951109	0.004245316	1.007150423	2.418312856	2.592678811	0.133498628	0.307502097
