# Supplementary material for: Modelling Reveals Kinetic Advantages of Co-Transcriptional Splicing
Source: PLoS Comput Biol. 2011 Oct 13;7(10):e1002215. doi: 10.1371/journal.pcbi.1002215 (PMC3192812; doi:10.1371/journal.pcbi.1002215)
Supplement: Dataset S1 — Models I-VIII, experimental data and simulator scripts. (BZ2) [file pcbi.1002215.s001.bz2 › DatasetS1/model-I-3SS.dizzy]

// Model I 3SS 

k_i = 0.175; 
c_s = 30;
k_a =  0.015; 

k_p = 70; 
k_cpr1 =  0.02660; 
k_cpr2 =  0;
k_spl1p = 0.02770;
k_spl2p = 0; 
k_spl2c =  0; 


el = k_p/31; // no bases (n)  = 31
c = el/c_s; 

// M transitions at rate e 
M = 40; // 31*40 = 1240
N = 15;

ACTIVE =0;
APC =0;
E1_I_E2 =0;
E1_I_E2_1 =0;
E1_I_E2_2 =0;
E1_I_E2_3 =0;
E1_I_E2_4 =0;
E1_I_E2_A =0;
E1_I_E2_A_1 = 0;
E1_I_E2_A_2 = 0;
E1_I_E2_A_3 = 0;
E1_I_E2_A_4 = 0;
E1oLI_E2_A =0;
E1oLI_E2_A_1=0;
E1oLI_E2_A_2=0;
E1oLI_E2 =0;
E1oLI_E2_1 =0;
E1oLI_E2_2 =0;
E1oLI_E2_3 =0;
E1oLI_E2_4 =0;

SIGNAL1	= 0;
SIGNAL2	= 0;
SIGNAL3	= 0;
SIGNAL4	= 0;
SIGNALD1 = 0;
SIGNALD2 = 0;

PRESignal = [dnaESIGNAL18-dnaEFSIGNAL18-dnaEFSIGNAL17-dnaEFSIGNAL16-dnaEFSIGNAL15-dnaEFSIGNAL14-dnaEFSIGNAL13-dnaEFSIGNAL12-dnaEFSIGNAL11-dnaEFSIGNAL10-dnaEFSIGNAL9-dnaEFSIGNAL8-dnaEFSIGNAL7-dnaEFSIGNAL6-dnaEFSIGNAL5-dnaEFSIGNAL4-dnaEFSIGNAL3-dnaEFSIGNAL2-dnaEFSIGNAL1-dnaEFSIGNAL0-SIGNAL3-SIGNALD1];
MRNASignal = [SIGNAL1 + SIGNAL2 - SIGNALD2];
LAREXSignal = [SIGNAL3+dnaFSIGNAL18+dnaEFSIGNAL18+dnaEFSIGNAL17+dnaEFSIGNAL16+dnaEFSIGNAL15+dnaEFSIGNAL14+dnaEFSIGNAL13+dnaEFSIGNAL12+dnaEFSIGNAL11+dnaEFSIGNAL10+dnaEFSIGNAL9+dnaEFSIGNAL8+dnaEFSIGNAL7+dnaEFSIGNAL6+dnaEFSIGNAL5+dnaEFSIGNAL4+dnaEFSIGNAL3+dnaEFSIGNAL2+dnaEFSIGNAL1+dnaEFSIGNAL0-SIGNAL4];


E1IE2 = [E1_I_E2 + E1_I_E2_1+ E1_I_E2_2+ E1_I_E2_3+ E1_I_E2_4];
E1IE2A = [E1_I_E2_A + E1_I_E2_A_1+ E1_I_E2_A_2+ E1_I_E2_A_3+ E1_I_E2_A_4];
E1oLIE2 = [E1oLI_E2 + E1oLI_E2_1+ E1oLI_E2_2+ E1oLI_E2_3+ E1oLI_E2_4];

d1 = 0.005415; 
d4 = 0.002534;


RELEASE_SIGNAL =0;
RELEASE0 = 0;
RELEASE1 = 0;
RELEASE2 = 0;
RELEASE3 = 0;
RELEASE4 = 0;
RELEASE5 = 0;
RELEASE6 = 0;
RELEASE7 = 0;
RELEASE8 = 0;
RELEASE = 0;
prs1, RELEASE_SIGNAL -> RELEASE0, k_a*10;
prs2, RELEASE0 -> RELEASE1, k_a*10;
prs3, RELEASE1 -> RELEASE2, k_a*10;
prs4, RELEASE2 -> RELEASE3, k_a*10;
prs5, RELEASE3 -> RELEASE4, k_a*10;
prs6, RELEASE4 -> RELEASE5, k_a*10;
prs7, RELEASE5 -> RELEASE6, k_a*10;
prs8, RELEASE6 -> RELEASE7, k_a*10;
prs9, RELEASE7 -> RELEASE8, k_a*10;
prs10, RELEASE8 -> RELEASE, k_a*10;

// elongation places
loop (k, 0, M-2) 
{ 
  "dnaE[k]" = 0; 
  "dnaF[k]" = 0; 
  "dnaESIGNAL[k]" = 0; 
  "dnaFSIGNAL[k]" = 0; 
  "dnaEFSIGNAL[k]" = 0; 
} 

// intermediate transitions for E1 / I
loop (j, 0, M-3) 
{ 
  "elongation_Ea[j+1]", "dnaE[j+1]" -> "dnaE[j]" + "dnaESIGNAL[j]", [min("dnaE[j+1]",1)*max(1-"dnaE[j]",0)*max(1-"dnaF[j]",0)*el]; 
  "elongation_Fa[j+1]", "dnaF[j+1]" -> "dnaF[j]" + "dnaFSIGNAL[j]", [min("dnaF[j+1]",1)*max(1-"dnaE[j]",0)*max(1-"dnaF[j]",0)*el]; 
}
loop (k, 0, M-4) 
{ 
  "elongation_Eb[k+2]", "dnaE[k+2]" -> "dnaE[k]" + "dnaESIGNAL[k+1]"+ "dnaESIGNAL[k]",[min("dnaE[k+2]",1)*min("dnaE[k+1]",1)*max(1-"dnaF[k]",0)*max(1-"dnaE[k]",0)*el]; 
  "elongation_Fb[k+2]", "dnaF[k+2]" -> "dnaF[k]" + "dnaFSIGNAL[k+1]"+ "dnaFSIGNAL[k]", [min("dnaF[k+2]",1)*min("dnaF[k+1]",1)*max(1-"dnaF[k]",0)*max(1-"dnaE[k]",0)*el]; 
}

loop (l, 0, M-1-N) 
{ 
  "splicing[l]ef", "dnaE[l]" -> "dnaF[l]" + "dnaEFSIGNAL[l]", [min("dnaE[l]",1)*max(1-"dnaF[l]",0)*floor(min(1.0,max(RELEASE,0)))*c]; 
}


// DEREPRESSION
drep_estimate =  450; 
drep_count = 100;
drep_rate = (1/drep_estimate)*drep_count;
loop (k, 0, drep_count-2) 
{ 
  "drep[k]" = 0; 
} 
"drep[drep_count-1]" = 0; 


loop (j, 0, drep_count-2) 
{ 
  "drep_[j]", "drep[j+1]" -> "drep[j]", drep_rate; 
}

START = 1;
derepressed, START -> "drep[drep_count-1]", 100; //12
basal, START -> ACTIVE  + RELEASE, 1; //1

drep0 -> ACTIVE +  RELEASE_SIGNAL +APC+APC+APC+APC  +APC+APC+APC+APC +APC+APC, drep_rate;


// initiation from ACTIVE to APC
initiation, ACTIVE -> APC + ACTIVE, [ min(ACTIVE,1) * max(1-APC,0) *floor(min(1.0,max(RELEASE,0))) * k_i];
elongation_E, APC -> "dnaE[M-2]",[min(APC,1)*max(1-"dnaE[M-2]",0)*el];
elongation_E0, dnaE0-> E1_I_E2,[min(dnaE0,1)*el];
cprp0, E1_I_E2 -> E1_I_E2_1, k_cpr1*5;
cprp1, E1_I_E2_1 -> E1_I_E2_2, k_cpr1*5;
cprp2, E1_I_E2_2 -> E1_I_E2_3, k_cpr1*5;
cprp3, E1_I_E2_3 -> E1_I_E2_4, k_cpr1*5;
cprp4, E1_I_E2_4 -> E1_I_E2_A, k_cpr1*5;

//splice1, E1_I_E2_A -> E1oLI_E2_A + SIGNAL3, [k_spl1p]; 
splice10, E1_I_E2_A -> E1_I_E2_A_1, k_spl1p*5;
splice11, E1_I_E2_A_1 -> E1_I_E2_A_2, k_spl1p*5;
splice12, E1_I_E2_A_2 -> E1_I_E2_A_3, k_spl1p*5;
splice13, E1_I_E2_A_3 -> E1_I_E2_A_4, k_spl1p*5;
splice14, E1_I_E2_A_4 -> E1oLI_E2_A + SIGNAL3, k_spl1p*5; 

// co-transcriptional splicing path (F)
elongation_F0, dnaF0->E1oLI_E2,[min(dnaF0,1)*el];
cprc0, E1oLI_E2 ->E1oLI_E2_1, k_cpr1*5;
cprc1, E1oLI_E2_1 -> E1oLI_E2_2, k_cpr1*5;
cprc2, E1oLI_E2_2 -> E1oLI_E2_3, k_cpr1*5;
cprc3, E1oLI_E2_3 -> E1oLI_E2_4, k_cpr1*5;
cprc4, E1oLI_E2_4 -> E1oLI_E2_A, k_cpr1*5;

deg1, E1_I_E2_A  -> SIGNALD1, d1;
deg41, E1oLI_E2_A -> SIGNAL4, d4;
