# Supplementary material for: Modelling Reveals Kinetic Advantages of Co-Transcriptional Splicing
Source: PLoS Comput Biol. 2011 Oct 13;7(10):e1002215. doi: 10.1371/journal.pcbi.1002215 (PMC3192812; doi:10.1371/journal.pcbi.1002215)
Supplement: Dataset S1 — Models I-VIII, experimental data and simulator scripts. (BZ2) [file pcbi.1002215.s001.bz2 › DatasetS1/model-I-5SS.dizzy]

// Model I 5SS

k_i = 0.1; 
k_p = 70; 
c_s = 0;
k_cpr1 =  0.02660;
k_cpr2 = 0;
spl1 = 0; 
k_spl2c = 0; 
k_a = 0;

el = k_p/31; // no bases (n)  = 31
c = 0; //el/c_s; 
k_spl1p = 0; 
k_spl2p = 0; 
spl2co = 0;

// M transitions at rate e 
M = 40; // 31*40 = 1240
N = 15;

ACTIVE =0;
APC =0;
E1_I =0;
E1_I_E2 =0;
E1_I_E2_1 =0;
E1_I_E2_2 =0;
E1_I_E2_3 =0;
E1_I_E2_4 =0;
E1_I_E2_A =0;
E1oLI_E2_A =0;
E1_E2_A =0;
E1oLI_E2 =0;
E1_E2 =0;
E1_E2_1 =0;
E1_E2_2 =0;
E1_E2_3 =0;
E1_E2_4 =0;
LI =0;

SIGNAL1	= 0;
SIGNAL2	= 0;
SIGNAL3	= 0;
SIGNALD1 = 0;
SIGNALD2 = 0;

PRESignal = [dnaESIGNAL18-dnaEFSIGNAL18-dnaEFSIGNAL17-dnaEFSIGNAL16-dnaEFSIGNAL15-dnaEFSIGNAL14-dnaEFSIGNAL13-dnaEFSIGNAL12-dnaEFSIGNAL11-dnaEFSIGNAL10-dnaEFSIGNAL9-dnaEFSIGNAL8-dnaEFSIGNAL7-dnaEFSIGNAL6-dnaEFSIGNAL5-dnaEFSIGNAL4-dnaEFSIGNAL3-dnaEFSIGNAL2-dnaEFSIGNAL1-dnaEFSIGNAL0-SIGNAL3-SIGNALD1];
MRNASignal = [SIGNAL1 + SIGNAL2 - SIGNALD2];
LAREXSignal = [E1oLI_E2_A+dnaFSIGNAL18+dnaEFSIGNAL18+dnaEFSIGNAL17+dnaEFSIGNAL16+dnaEFSIGNAL15+dnaEFSIGNAL14+dnaEFSIGNAL13+dnaEFSIGNAL12+dnaEFSIGNAL11+dnaEFSIGNAL10+dnaEFSIGNAL9+dnaEFSIGNAL8+dnaEFSIGNAL7+dnaEFSIGNAL6+dnaEFSIGNAL5+dnaEFSIGNAL4+dnaEFSIGNAL3+dnaEFSIGNAL2+dnaEFSIGNAL1+dnaEFSIGNAL0-SIGNAL2];
E1E2 = [E1_E2 + E1_E2_1+ E1_E2_2+ E1_E2_3+ E1_E2_4];
E1IE2 = [E1_I_E2 + E1_I_E2_1+ E1_I_E2_2+ E1_I_E2_3+ E1_I_E2_4];


d1 = 0.00462; // 0.0036;
d2 = 0.001513422;
d3 = 0.008;
d2d = [d2*E1_E2_A*min(1,DEGRADATION)*10]; //0.0003

releaserate =  1/600; //0.00275; //0.003
DEGRADATION_SIGNAL =0;
DEGRADATION0 = 0;
DEGRADATION1 = 0;
DEGRADATION2 = 0;
DEGRADATION3 = 0;
DEGRADATION4 = 0;
DEGRADATION5 = 0;
DEGRADATION6 = 0;
DEGRADATION7 = 0;
DEGRADATION8 = 0;
DEGRADATION = 0;
rs1, DEGRADATION_SIGNAL -> DEGRADATION0, releaserate*10;
rs2, DEGRADATION0 -> DEGRADATION1, releaserate*10;
rs3, DEGRADATION1 -> DEGRADATION2, releaserate*10;
rs4, DEGRADATION2 -> DEGRADATION3, releaserate*10;
rs5, DEGRADATION3 -> DEGRADATION4, releaserate*10;
rs6, DEGRADATION4 -> DEGRADATION5, releaserate*10;
rs7, DEGRADATION5 -> DEGRADATION6, releaserate*10;
rs8, DEGRADATION6 -> DEGRADATION7, releaserate*10;
rs9, DEGRADATION7 -> DEGRADATION8, releaserate*10;
rs10, DEGRADATION8 -> DEGRADATION, releaserate*10;

// elongation places
loop (k, 0, M-2) 
{ 
  "dnaE[k]" = 0; 
  "dnaF[k]" = 0; 
  "dnaESIGNAL[k]" = 0; 
  "dnaFSIGNAL[k]" = 0; 
  "dnaEFSIGNAL[k]" = 0; 
} 

// intermediate transitions for E1 / I
loop (j, 0, M-3) 
{ 
  "elongation_Ea[j+1]", "dnaE[j+1]" -> "dnaE[j]" + "dnaESIGNAL[j]", [min("dnaE[j+1]",1)*max(1-"dnaE[j]",0)*max(1-"dnaF[j]",0)*el]; 
  "elongation_Fa[j+1]", "dnaF[j+1]" -> "dnaF[j]" + "dnaFSIGNAL[j]", [min("dnaF[j+1]",1)*max(1-"dnaE[j]",0)*max(1-"dnaF[j]",0)*el]; 
}
loop (k, 0, M-4) 
{ 
  "elongation_Eb[k+2]", "dnaE[k+2]" -> "dnaE[k]" + "dnaESIGNAL[k+1]"+ "dnaESIGNAL[k]",[min("dnaE[k+2]",1)*min("dnaE[k+1]",1)*max(1-"dnaF[k]",0)*max(1-"dnaE[k]",0)*el]; 
  "elongation_Fb[k+2]", "dnaF[k+2]" -> "dnaF[k]" + "dnaFSIGNAL[k+1]"+ "dnaFSIGNAL[k]", [min("dnaF[k+2]",1)*min("dnaF[k+1]",1)*max(1-"dnaF[k]",0)*max(1-"dnaE[k]",0)*el]; 
}


// DEREPRESSION
drep_estimate =  450; 
drep_count = 100;
drep_rate = (1/drep_estimate)*drep_count;
loop (k, 0, drep_count-2) 
{ 
  "drep[k]" = 0; 
} 
"drep[drep_count-1]" = 0; 


loop (j, 0, drep_count-2) 
{ 
  "drep_[j]", "drep[j+1]" -> "drep[j]", drep_rate; 
}

START = 1;
derepressed, START -> "drep[drep_count-1]", 20; 
basal, START -> ACTIVE + DEGRADATION , 1; 

drep0 -> ACTIVE + DEGRADATION_SIGNAL , drep_rate;

// initiation from ACTIVE to APC
initiation, ACTIVE -> APC + ACTIVE, [ min(ACTIVE,1) * max(1-APC,0) * k_i];
elongation_E, APC -> "dnaE[M-2]",[min(APC,1)*max(1-"dnaE[M-2]",0)*el];
elongation_E0, dnaE0-> E1_I_E2,[min(dnaE0,1)*el];
cprp0, E1_I_E2 -> E1_I_E2_1, k_cpr1*5;
cprp1, E1_I_E2_1 -> E1_I_E2_2, k_cpr1*5;
cprp2, E1_I_E2_2 -> E1_I_E2_3, k_cpr1*5;
cprp3, E1_I_E2_3 -> E1_I_E2_4, k_cpr1*5;
cprp4, E1_I_E2_4 -> E1_I_E2_A, k_cpr1*5;

deg1, E1_I_E2_A  -> SIGNALD1, d1;
deg2, E1_E2_A -> SIGNALD2, [d2d];
deg3, LI ->, d3;
