# Supplementary material for: Modelling Reveals Kinetic Advantages of Co-Transcriptional Splicing
Source: PLoS Comput Biol. 2011 Oct 13;7(10):e1002215. doi: 10.1371/journal.pcbi.1002215 (PMC3192812; doi:10.1371/journal.pcbi.1002215)
Supplement: Dataset S1 — Models I-VIII, experimental data and simulator scripts. (BZ2) [file pcbi.1002215.s001.bz2 › DatasetS1/model-I-Exp1.csv]

time	ACTIVE	APC	DEGRADATION	DEGRADATION0	DEGRADATION1	DEGRADATION2	DEGRADATION3	DEGRADATION4	DEGRADATION5	DEGRADATION6	DEGRADATION7	DEGRADATION8	DEGRADATION_SIGNAL	E1E2	E1IE2	E1IE2A	E1_E2	E1_E2_1	E1_E2_2	E1_E2_3	E1_E2_4	E1_E2_A	E1_I_E2	E1_I_E2_1	E1_I_E2_2	E1_I_E2_3	E1_I_E2_4	E1_I_E2_A	E1_I_E2_A_1	E1_I_E2_A_2	E1_I_E2_A_3	E1_I_E2_A_4	E1oLIE2	E1oLIE2A	E1oLI_E2	E1oLI_E2_A	E1oLI_E2_A_1	E1oLI_E2_A_2	E1oLI_E2_A_3	E1oLI_E2_A_4	LAREXSignal	LI	MRNASignal	PRESignal	RELEASE	RELEASE0	RELEASE1	RELEASE2	RELEASE3
0	0	0	0	0	0	0	0	0	0	0	0	0	0	0	0	0	0	0	0	0	0	0	0	0	0	0	0	0	0	0	0	0	0	0	0	0	0	0	0	0	0	0	0	0	0	0	0	0	0
5.000000	0.2765000	0.03650000	0.2765000	0	0	0	0	0	0	0	0	0	0	0	0	0	0	0	0	0	0	0	0	0	0	0	0	0	0	0	0	0	0	0	0	0	0	0	0	0	0	0	0	0	0.2765000	0	0	0	0
10.00000	0.2765000	0.02900000	0.2765000	0	0	0	0	0	0	0	0	0	0	0	0	0	0	0	0	0	0	0	0	0	0	0	0	0	0	0	0	0	0	0	0	0	0	0	0	0	0.04100000	0	0	0.05600000	0.2765000	0	0	0	0
15.00000	0.2765000	0.02550000	0.2765000	0	0	0	0	0	0	0	0	0	0	0	0.002000000	0	0	0	0	0	0	0	0.002000000	0	0	0	0	0	0	0	0	0	0.01650000	0	0.01650000	0	0	0	0	0	0.2380000	0	0	0.1360000	0.2765000	0	0	0	0
20.00000	0.2765000	0.03350000	0.2765000	0	0	0	0	0	0	0	0	0	0	0.001500000	0.02850000	0	0.001000000	0.0005000000	0	0	0	0	0.02100000	0.005000000	0.002000000	0.0005000000	0	0	0	0	0	0	0.1560000	0	0.1560000	0	0	0	0	0	0.5030000	0.001500000	0.001500000	0.1910000	0.2765000	0	0	0	0
25.00000	0.2765000	0.02850000	0.2765000	0	0	0	0	0	0	0	0	0	0	0.01050000	0.06650000	0.0005000000	0.007000000	0.002000000	0.001500000	0	0	0	0.03750000	0.02050000	0.005000000	0.003500000	0	0.0005000000	0	0	0	0	0.3995000	0	0.3995000	0	0	0	0	0	0.7730000	0.01050000	0.01050000	0.2265000	0.2765000	0	0	0	0
30.00000	0.2765000	0.02950000	0.2765000	0	0	0	0	0	0	0	0	0	0	0.03350000	0.1065000	0.001500000	0.02500000	0.004500000	0.003000000	0.0005000000	0.0005000000	0	0.04650000	0.03300000	0.01800000	0.008500000	0.0005000000	0.001500000	0	0	0	0	0.6645000	0	0.6645000	0	0	0	0	0	1.039000	0.03300000	0.03350000	0.2680000	0.2765000	0	0	0	0
35.00000	0.2765000	0.02750000	0.2765000	0	0	0	0	0	0	0	0	0	0	0.06350000	0.1400000	0.002500000	0.04000000	0.01650000	0.006000000	0.0005000000	0.0005000000	0	0.05200000	0.04250000	0.02650000	0.01450000	0.004500000	0.002000000	0.0005000000	0	0	0	0.9110000	0	0.9110000	0	0	0	0	0	1.287000	0.06100000	0.06350000	0.2920000	0.2765000	0	0	0	0
40.00000	0.2765000	0.03250000	0.2765000	0	0	0	0	0	0	0	0	0	0	0.1100000	0.1650000	0.008000000	0.05850000	0.03350000	0.01200000	0.005000000	0.001000000	0	0.05300000	0.04650000	0.03400000	0.02200000	0.009500000	0.004500000	0.003000000	0.0005000000	0	0	1.150500	0	1.150500	0	0	0	0	0	1.505000	0.1050000	0.1100000	0.3465000	0.2765000	0	0	0	0
45.00000	0.2765000	0.03150000	0.2765000	0	0	0	0	0	0	0	0	0	0	0.1645000	0.1940000	0.01750000	0.08250000	0.04750000	0.02050000	0.01200000	0.002000000	0.001500000	0.05650000	0.04600000	0.04650000	0.02800000	0.01700000	0.009000000	0.005000000	0.002000000	0.001000000	0.0005000000	1.362000	0	1.362000	0	0	0	0	0	1.732000	0.1540000	0.1660000	0.3670000	0.2765000	0	0	0	0
50.00000	0.2765000	0.02250000	0.2765000	0	0	0	0	0	0	0	0	0	0	0.2520000	0.2195000	0.02800000	0.1195000	0.07700000	0.03050000	0.01950000	0.005500000	0.003500000	0.05550000	0.05450000	0.04600000	0.03450000	0.02900000	0.01350000	0.006500000	0.003500000	0.003000000	0.001500000	1.552000	0	1.552000	0	0	0	0	0	1.914000	0.2345000	0.2555000	0.3990000	0.2765000	0	0	0	0
55.00000	0.2765000	0.03700000	0.2765000	0	0	0	0	0	0	0	0	0	0	0.3425000	0.2345000	0.04750000	0.1610000	0.09800000	0.04400000	0.02850000	0.01100000	0.01000000	0.06050000	0.04950000	0.05150000	0.04350000	0.02950000	0.02050000	0.01450000	0.008500000	0.002000000	0.002000000	1.716500	0.001500000	1.716500	0.001500000	0	0	0	0	2.103500	0.3220000	0.3525000	0.4330000	0.2765000	0	0	0	0
60.00000	0.2765000	0.03050000	0.2765000	0	0	0	0	0	0	0	0	0	0	0.4560000	0.2490000	0.06600000	0.1955000	0.1280000	0.07200000	0.04250000	0.01800000	0.01500000	0.05550000	0.05550000	0.05400000	0.05000000	0.03400000	0.02600000	0.02000000	0.007000000	0.01050000	0.002500000	1.870000	0.002500000	1.870000	0.002500000	0	0	0	0	2.257000	0.4295000	0.4710000	0.4705000	0.2765000	0	0	0	0
65.00000	0.2765000	0.03200000	0.2765000	0	0	0	0	0	0	0	0	0	0	0.6145000	0.2670000	0.08350000	0.2605000	0.1620000	0.1045000	0.05900000	0.02850000	0.02500000	0.05200000	0.05800000	0.05350000	0.05850000	0.04500000	0.02700000	0.02550000	0.01550000	0.009000000	0.006500000	1.989500	0.005500000	1.989500	0.003500000	0.001500000	0.0005000000	0	0	2.349500	0.5800000	0.6395000	0.5125000	0.2765000	0	0	0	0
70.00000	0.2765000	0.03050000	0.2765000	0	0	0	0	0	0	0	0	0	0	0.8145000	0.2665000	0.1145000	0.3340000	0.2130000	0.1455000	0.07750000	0.04450000	0.04000000	0.05500000	0.05200000	0.05600000	0.05950000	0.04400000	0.04050000	0.02850000	0.01900000	0.01550000	0.01100000	2.037500	0.01000000	2.037500	0.005000000	0.002000000	0.002500000	0	0.0005000000	2.410000	0.7760000	0.8545000	0.5485000	0.2765000	0	0	0	0
75.00000	0.2765000	0.03400000	0.2765000	0	0	0	0	0	0	0	0	0	0	1.037000	0.2670000	0.1400000	0.4045000	0.2835000	0.1745000	0.1085000	0.06600000	0.06250000	0.04950000	0.05650000	0.05750000	0.05500000	0.04850000	0.04600000	0.04100000	0.02300000	0.01800000	0.01200000	2.063000	0.01900000	2.063000	0.007500000	0.005500000	0.003500000	0.001500000	0.001000000	2.467000	0.9805000	1.099500	0.5685000	0.2765000	0	0	0	0
80.00000	0.2765000	0.02500000	0.2765000	0	0	0	0	0	0	0	0	0	0	1.319000	0.2695000	0.1625000	0.5210000	0.3375000	0.2300000	0.1340000	0.09650000	0.09150000	0.05700000	0.05150000	0.05650000	0.05650000	0.04800000	0.04550000	0.04200000	0.03400000	0.02500000	0.01600000	2.015000	0.02850000	2.015000	0.01200000	0.007500000	0.005500000	0.002500000	0.001000000	2.432000	1.252000	1.410500	0.5910000	0.2765000	0	0	0	0
85.00000	0.2765000	0.02700000	0.2765000	0	0	0	0	0	0	0	0	0	0	1.624000	0.2795000	0.1810000	0.6065000	0.4320000	0.2750000	0.1805000	0.1300000	0.1355000	0.05800000	0.04900000	0.05450000	0.06000000	0.05800000	0.04350000	0.04450000	0.03700000	0.02950000	0.02650000	1.949500	0.03900000	1.949500	0.01500000	0.01250000	0.004000000	0.006000000	0.001500000	2.353000	1.550500	1.759500	0.6170000	0.2765000	0	0	0	0
90.00000	0.2765000	0.03150000	0.2765000	0	0	0	0	0	0	0	0	0	0	1.966000	0.2700000	0.2025000	0.6865000	0.5405000	0.3535000	0.2220000	0.1635000	0.1890000	0.05100000	0.04950000	0.05700000	0.05900000	0.05350000	0.05250000	0.04550000	0.04200000	0.03600000	0.02650000	1.822000	0.05400000	1.822000	0.02100000	0.01800000	0.008500000	0.005000000	0.001500000	2.241500	1.887500	2.155000	0.6335000	0.2765000	0	0	0	0
95.00000	0.2765000	0.02750000	0.2765000	0	0	0	0	0	0	0	0	0	0	2.314000	0.2735000	0.2175000	0.7785000	0.6240000	0.4175000	0.2905000	0.2035000	0.2565000	0.05200000	0.04950000	0.06000000	0.05500000	0.05700000	0.05150000	0.05050000	0.04450000	0.03800000	0.03300000	1.669500	0.07000000	1.669500	0.02500000	0.01800000	0.01700000	0.006500000	0.003500000	2.118000	2.242000	2.570500	0.6360000	0.2765000	0	0	0	0
100.0000	0.2765000	0.02700000	0.2765000	0	0	0	0	0	0	0	0	0	0	2.623000	0.2700000	0.2250000	0.8045000	0.6935000	0.5200000	0.3610000	0.2440000	0.3400000	0.04650000	0.04900000	0.05500000	0.05350000	0.06600000	0.05050000	0.04150000	0.05300000	0.03950000	0.04050000	1.537500	0.08900000	1.537500	0.02850000	0.02250000	0.02250000	0.01100000	0.004500000	1.996500	2.547000	2.963000	0.6535000	0.2765000	0	0	0	0
105.0000	0.2765000	0.03300000	0.2765000	0	0	0	0	0	0	0	0	0	0	2.934000	0.2645000	0.2370000	0.8520000	0.7440000	0.6105000	0.4435000	0.2840000	0.4545000	0.05150000	0.04800000	0.04750000	0.05700000	0.06050000	0.05250000	0.04950000	0.04800000	0.04000000	0.04700000	1.373500	0.1125000	1.373500	0.03700000	0.02400000	0.02550000	0.01600000	0.01000000	1.852500	2.895500	3.388500	0.6515000	0.2765000	0	0	0	0
110.0000	0.2765000	0.02400000	0.2765000	0	0	0	0	0	0	0	0	0	0	3.220500	0.2505000	0.2460000	0.8925000	0.7710000	0.6695000	0.5080000	0.3795000	0.5695000	0.04500000	0.05300000	0.04850000	0.05100000	0.05300000	0.06000000	0.05050000	0.05200000	0.03700000	0.04650000	1.206000	0.1390000	1.206000	0.04300000	0.03300000	0.02550000	0.02500000	0.01250000	1.708000	3.220000	3.790000	0.6450000	0.2765000	0	0	0	0
115.0000	0.2765000	0.02850000	0.2765000	0	0	0	0	0	0	0	0	0	0	3.466500	0.2510000	0.2500000	0.8905000	0.8180000	0.7210000	0.5935000	0.4435000	0.7265000	0.04800000	0.04600000	0.05700000	0.05450000	0.04550000	0.05050000	0.05450000	0.05550000	0.04600000	0.04350000	1.050000	0.1570000	1.050000	0.04300000	0.03950000	0.02850000	0.02350000	0.02250000	1.568500	3.516500	4.193000	0.6465000	0.2765000	0	0	0	0
120.0000	0.2765000	0.02800000	0.2765000	0	0	0	0	0	0	0	0	0	0	3.640500	0.2465000	0.2520000	0.8710000	0.8250000	0.7870000	0.6405000	0.5170000	0.9100000	0.05150000	0.04000000	0.05600000	0.05000000	0.04900000	0.04700000	0.05900000	0.05100000	0.05250000	0.04250000	0.9190000	0.1760000	0.9190000	0.04350000	0.04800000	0.03250000	0.02600000	0.02600000	1.448000	3.782500	4.550500	0.6600000	0.2765000	0	0	0	0
125.0000	0.2765000	0.02950000	0.2765000	0	0	0	0	0	0	0	0	0	0	3.783500	0.2435000	0.2525000	0.8595000	0.8540000	0.7840000	0.7005000	0.5855000	1.105500	0.05000000	0.05550000	0.04250000	0.05200000	0.04350000	0.04700000	0.05150000	0.05900000	0.05000000	0.04500000	0.7930000	0.1930000	0.7930000	0.04750000	0.05000000	0.04100000	0.02900000	0.02550000	1.340500	4.037500	4.889000	0.6500000	0.2765000	0	0	0	0
130.0000	0.2765000	0.02900000	0.2765000	0	0	0	0	0	0	0	0	0	0	3.856500	0.2535000	0.2535000	0.8200000	0.8640000	0.8030000	0.7250000	0.6445000	1.320500	0.05450000	0.05700000	0.04900000	0.04800000	0.04500000	0.04450000	0.05250000	0.05650000	0.05100000	0.04900000	0.7005000	0.2060000	0.7005000	0.04400000	0.04800000	0.04950000	0.03450000	0.03000000	1.272500	4.261500	5.177000	0.6555000	0.2765000	0	0	0	0
135.0000	0.2765000	0.02800000	0.2765000	0	0	0	0	0	0	0	0	0	0	3.890500	0.2540000	0.2485000	0.7740000	0.8445000	0.8130000	0.7525000	0.7065000	1.534500	0.04800000	0.06650000	0.05250000	0.04550000	0.04150000	0.04900000	0.05150000	0.04900000	0.05450000	0.04450000	0.6325000	0.2225000	0.6325000	0.05600000	0.04650000	0.04450000	0.03950000	0.03600000	1.233500	4.441000	5.425000	0.6495000	0.2765000	0	0	0	0
140.0000	0.2765000	0.02550000	0.2765000	0	0	0	0	0	0	0	0	0	0	3.860000	0.2525000	0.2380000	0.7325000	0.8230000	0.8135000	0.7690000	0.7220000	1.793000	0.04400000	0.05700000	0.06000000	0.05100000	0.04050000	0.04900000	0.04350000	0.04500000	0.05750000	0.04300000	0.6000000	0.2335000	0.6000000	0.05650000	0.05200000	0.05350000	0.03750000	0.03400000	1.210000	4.605000	5.653000	0.6380000	0.2765000	0	0	0	0
145.0000	0.2765000	0.03150000	0.2765000	0	0	0	0	0	0	0	0	0	0	3.855500	0.2540000	0.2330000	0.7375000	0.7765000	0.7810000	0.8195000	0.7410000	2.019500	0.04200000	0.05300000	0.05950000	0.05400000	0.04550000	0.04100000	0.04450000	0.04450000	0.04550000	0.05750000	0.5415000	0.2425000	0.5415000	0.05100000	0.05450000	0.06200000	0.04300000	0.03200000	1.149000	4.778500	5.875000	0.6440000	0.2765000	0	0	0	0
150.0000	0.2765000	0.03950000	0.2765000	0	0	0	0	0	0	0	0	0	0	3.823000	0.2470000	0.2290000	0.7225000	0.7300000	0.7825000	0.7985000	0.7895000	2.217000	0.04050000	0.04850000	0.05550000	0.05100000	0.05150000	0.04600000	0.03950000	0.04600000	0.04250000	0.05500000	0.4985000	0.2595000	0.4985000	0.05850000	0.05100000	0.05550000	0.05900000	0.03550000	1.140500	4.913000	6.040000	0.6290000	0.2765000	0	0	0	0
155.0000	0.2765000	0.03250000	0.2765000	0	0	0	0	0	0	0	0	0	0	3.728000	0.2410000	0.2265000	0.6910000	0.7255000	0.7455000	0.7875000	0.7785000	2.482500	0.04150000	0.04700000	0.04950000	0.05300000	0.05000000	0.05150000	0.03800000	0.04800000	0.04000000	0.04900000	0.4825000	0.2750000	0.4825000	0.05300000	0.05150000	0.06350000	0.06000000	0.04700000	1.119500	5.046500	6.210500	0.6140000	0.2765000	0	0	0	0
160.0000	0.2765000	0.03100000	0.2765000	0	0	0	0	0	0	0	0	0	0	3.664000	0.2490000	0.2235000	0.6730000	0.6860000	0.7530000	0.7660000	0.7860000	2.680500	0.05500000	0.04450000	0.04150000	0.05500000	0.05300000	0.04750000	0.04550000	0.04300000	0.04450000	0.04300000	0.4495000	0.2785000	0.4495000	0.05300000	0.05500000	0.05900000	0.05700000	0.05450000	1.104000	5.176000	6.344500	0.6195000	0.2765000	0	0	0	0
165.0000	0.2765000	0.03500000	0.2765000	0	0	0	0	0	0	0	0	0	0	3.574000	0.2450000	0.2280000	0.6420000	0.6780000	0.7245000	0.7470000	0.7825000	2.864000	0.04800000	0.05100000	0.03850000	0.05600000	0.05150000	0.04400000	0.04700000	0.05200000	0.04250000	0.04250000	0.4400000	0.2670000	0.4400000	0.04650000	0.04750000	0.06050000	0.06050000	0.05200000	1.079500	5.299000	6.438000	0.6355000	0.2765000	0	0	0	0
170.0000	0.2765000	0.03200000	0.2765000	0	0	0	0	0	0	0	0	0	0	3.484500	0.2475000	0.2335000	0.6160000	0.6560000	0.7005000	0.7480000	0.7640000	3.037500	0.04750000	0.05250000	0.04550000	0.04900000	0.05300000	0.04500000	0.04800000	0.05050000	0.04550000	0.04450000	0.4430000	0.2540000	0.4430000	0.04900000	0.03900000	0.06050000	0.05350000	0.05200000	1.071000	5.404000	6.522000	0.6235000	0.2765000	0	0	0	0
175.0000	0.2765000	0.02600000	0.2765000	0	0	0	0	0	0	0	0	0	0	3.399500	0.2460000	0.2390000	0.6140000	0.6570000	0.6615000	0.7180000	0.7490000	3.182500	0.04450000	0.06000000	0.04950000	0.04750000	0.04450000	0.04850000	0.04400000	0.05150000	0.04950000	0.04550000	0.4500000	0.2510000	0.4500000	0.04850000	0.04350000	0.05150000	0.05950000	0.04800000	1.054000	5.486000	6.582000	0.6235000	0.2765000	0	0	0	0
180.0000	0.2765000	0.02800000	0.2765000	0	0	0	0	0	0	0	0	0	0	3.360500	0.2410000	0.2350000	0.6325000	0.6375000	0.6615000	0.6850000	0.7440000	3.309500	0.03550000	0.05650000	0.05300000	0.04950000	0.04650000	0.04650000	0.04050000	0.05150000	0.04650000	0.05000000	0.4140000	0.2480000	0.4140000	0.04850000	0.04650000	0.05100000	0.05750000	0.04450000	1.030500	5.586000	6.670000	0.6320000	0.2765000	0	0	0	0
185.0000	0.2765000	0.02900000	0.2765000	0	0	0	0	0	0	0	0	0	0	3.300500	0.2445000	0.2320000	0.6065000	0.6100000	0.6675000	0.6775000	0.7390000	3.403000	0.03900000	0.04850000	0.05250000	0.05700000	0.04750000	0.04600000	0.04600000	0.04750000	0.04550000	0.04700000	0.4245000	0.2525000	0.4245000	0.05250000	0.04950000	0.04050000	0.05700000	0.05300000	1.038500	5.643500	6.703500	0.6405000	0.2765000	0	0	0	0
190.0000	0.2765000	0.02900000	0.2765000	0	0	0	0	0	0	0	0	0	0	3.225000	0.2450000	0.2360000	0.5870000	0.6040000	0.6505000	0.6705000	0.7130000	3.543000	0.04550000	0.04400000	0.05150000	0.05050000	0.05350000	0.04350000	0.04250000	0.04800000	0.05100000	0.05100000	0.4315000	0.2465000	0.4315000	0.04800000	0.05100000	0.04300000	0.04450000	0.06000000	1.047500	5.717500	6.768000	0.6365000	0.2765000	0	0	0	0
195.0000	0.2765000	0.03250000	0.2765000	0	0	0	0	0	0	0	0	0	0	3.154000	0.2380000	0.2455000	0.5825000	0.5930000	0.6290000	0.6365000	0.7130000	3.618000	0.05050000	0.03850000	0.04150000	0.06300000	0.04450000	0.04750000	0.04150000	0.04900000	0.05050000	0.05700000	0.4410000	0.2375000	0.4410000	0.04550000	0.05400000	0.04600000	0.04050000	0.05150000	1.037000	5.778000	6.772000	0.6435000	0.2765000	0	0	0	0
200.0000	0.2765000	0.03150000	0.2765000	0	0	0	0	0	0	0	0	0	0	3.104000	0.2485000	0.2390000	0.5720000	0.5910000	0.6375000	0.6160000	0.6875000	3.690500	0.05450000	0.04700000	0.04000000	0.05300000	0.05400000	0.04300000	0.04300000	0.04650000	0.05300000	0.05350000	0.4430000	0.2405000	0.4430000	0.05050000	0.05150000	0.04550000	0.04750000	0.04550000	1.046000	5.842000	6.794500	0.6370000	0.2765000	0	0	0	0
205.0000	0.2765000	0.02750000	0.2765000	0	0	0	0	0	0	0	0	0	0	3.079500	0.2365000	0.2405000	0.5945000	0.5835000	0.6155000	0.6150000	0.6710000	3.757000	0.03750000	0.06000000	0.04500000	0.04600000	0.04800000	0.04600000	0.04750000	0.04250000	0.05250000	0.05200000	0.4370000	0.2430000	0.4370000	0.04850000	0.05550000	0.04950000	0.04850000	0.04100000	1.051000	5.909500	6.836500	0.6210000	0.2765000	0	0	0	0
210.0000	0.2765000	0.03350000	0.2765000	0	0	0	0	0	0	0	0	0	0	3.047000	0.2360000	0.2370000	0.5665000	0.6025000	0.6020000	0.6255000	0.6505000	3.810000	0.04450000	0.04750000	0.04550000	0.04900000	0.04950000	0.04250000	0.04900000	0.04500000	0.04650000	0.05400000	0.4300000	0.2535000	0.4300000	0.05000000	0.05250000	0.05600000	0.04900000	0.04600000	1.062500	5.968000	6.857000	0.6025000	0.2765000	0	0	0	0
215.0000	0.2765000	0.02550000	0.2765000	0	0	0	0	0	0	0	0	0	0	3.023500	0.2400000	0.2285000	0.5920000	0.5715000	0.5665000	0.6450000	0.6485000	3.852000	0.04000000	0.05150000	0.04550000	0.04850000	0.05450000	0.03600000	0.05250000	0.04400000	0.04750000	0.04850000	0.4365000	0.2540000	0.4365000	0.05250000	0.04900000	0.05600000	0.05000000	0.04650000	1.032000	6.048500	6.875500	0.6150000	0.2765000	0	0	0	0
220.0000	0.2765000	0.03050000	0.2765000	0	0	0	0	0	0	0	0	0	0	2.983500	0.2400000	0.2285000	0.5550000	0.5795000	0.5980000	0.5995000	0.6515000	3.871500	0.04200000	0.04700000	0.04650000	0.05350000	0.05100000	0.03650000	0.04550000	0.04950000	0.04850000	0.04850000	0.4410000	0.2495000	0.4410000	0.05050000	0.04850000	0.05250000	0.04600000	0.05200000	1.052500	6.100000	6.855000	0.6150000	0.2765000	0	0	0	0
225.0000	0.2765000	0.02850000	0.2765000	0	0	0	0	0	0	0	0	0	0	2.940000	0.2330000	0.2305000	0.5500000	0.5750000	0.6055000	0.5830000	0.6265000	3.921500	0.04150000	0.04100000	0.05200000	0.04600000	0.05250000	0.04050000	0.04700000	0.05050000	0.04350000	0.04900000	0.4395000	0.2485000	0.4395000	0.05450000	0.04600000	0.05500000	0.04450000	0.04850000	1.066500	6.152500	6.861500	0.6240000	0.2765000	0	0	0	0
230.0000	0.2765000	0.03200000	0.2765000	0	0	0	0	0	0	0	0	0	0	2.901000	0.2360000	0.2400000	0.5545000	0.5685000	0.5905000	0.5660000	0.6215000	3.950500	0.05450000	0.04150000	0.04650000	0.05150000	0.04200000	0.04800000	0.04150000	0.04850000	0.05300000	0.04900000	0.4515000	0.2490000	0.4515000	0.05200000	0.04750000	0.05100000	0.04850000	0.05000000	1.085000	6.211500	6.851500	0.6340000	0.2765000	0	0	0	0
235.0000	0.2765000	0.03400000	0.2765000	0	0	0	0	0	0	0	0	0	0	2.910000	0.2460000	0.2260000	0.5760000	0.5820000	0.5850000	0.5470000	0.6200000	3.954500	0.05450000	0.04600000	0.04650000	0.04900000	0.05000000	0.04500000	0.04300000	0.04300000	0.04700000	0.04800000	0.4565000	0.2530000	0.4565000	0.05650000	0.05400000	0.04600000	0.04850000	0.04800000	1.082000	6.298000	6.864500	0.6300000	0.2765000	0	0	0	0
240.0000	0.2765000	0.02900000	0.2765000	0	0	0	0	0	0	0	0	0	0	2.916000	0.2520000	0.2270000	0.5850000	0.6105000	0.5835000	0.5540000	0.5830000	3.953500	0.05700000	0.05250000	0.04200000	0.04850000	0.05200000	0.04550000	0.04000000	0.04350000	0.04750000	0.05050000	0.4345000	0.2550000	0.4345000	0.04950000	0.05150000	0.05000000	0.04700000	0.05700000	1.062000	6.364000	6.869500	0.6330000	0.2765000	0	0	0	0
245.0000	0.2765000	0.03050000	0.2765000	0	0	0	0	0	0	0	0	0	0	2.914500	0.2410000	0.2330000	0.5910000	0.5815000	0.5885000	0.5690000	0.5845000	3.960500	0.05400000	0.05350000	0.04100000	0.04600000	0.04650000	0.05250000	0.04550000	0.04250000	0.04600000	0.04650000	0.4400000	0.2555000	0.4400000	0.05400000	0.04900000	0.05050000	0.04600000	0.05600000	1.061500	6.419000	6.875000	0.6160000	0.2765000	0	0	0	0
250.0000	0.2765000	0.02450000	0.2765000	0	0	0	0	0	0	0	0	0	0	2.930000	0.2425000	0.2315000	0.5775000	0.6120000	0.5745000	0.5600000	0.6060000	3.951000	0.05450000	0.04750000	0.05350000	0.04400000	0.04300000	0.04500000	0.05300000	0.04300000	0.04800000	0.04250000	0.4300000	0.2575000	0.4300000	0.04350000	0.05500000	0.05150000	0.04850000	0.05900000	1.050500	6.482000	6.881000	0.6285000	0.2765000	0	0	0	0
255.0000	0.2765000	0.02750000	0.2765000	0	0	0	0	0	0	0	0	0	0	2.902500	0.2415000	0.2410000	0.5780000	0.6090000	0.5665000	0.5685000	0.5805000	4.013500	0.05350000	0.05000000	0.04750000	0.05000000	0.04050000	0.04250000	0.05200000	0.05200000	0.03950000	0.05500000	0.4190000	0.2410000	0.4190000	0.03800000	0.05600000	0.05350000	0.04600000	0.04750000	1.023000	6.529500	6.916000	0.6330000	0.2765000	0	0	0	0
260.0000	0.2765000	0.02600000	0.2765000	0	0	0	0	0	0	0	0	0	0	2.894500	0.2545000	0.2285000	0.5780000	0.5835000	0.5735000	0.5880000	0.5715000	3.987000	0.05700000	0.05150000	0.05100000	0.04950000	0.04550000	0.03700000	0.04350000	0.05950000	0.04350000	0.04500000	0.4425000	0.2420000	0.4425000	0.04500000	0.05650000	0.04350000	0.05100000	0.04600000	1.022500	6.560000	6.881500	0.6350000	0.2765000	0	0	0	0
265.0000	0.2765000	0.03150000	0.2765000	0	0	0	0	0	0	0	0	0	0	2.901000	0.2570000	0.2310000	0.5820000	0.5855000	0.5865000	0.5780000	0.5690000	3.987500	0.05100000	0.05300000	0.05450000	0.05000000	0.04850000	0.04350000	0.03800000	0.04800000	0.04700000	0.05450000	0.4225000	0.2430000	0.4225000	0.03750000	0.05200000	0.04950000	0.05250000	0.05150000	1.024000	6.601500	6.888500	0.6450000	0.2765000	0	0	0	0
270.0000	0.2765000	0.02900000	0.2765000	0	0	0	0	0	0	0	0	0	0	2.893000	0.2635000	0.2235000	0.5555000	0.6070000	0.5810000	0.5750000	0.5745000	4.012500	0.05350000	0.04750000	0.05800000	0.05400000	0.05050000	0.04150000	0.04050000	0.04550000	0.05000000	0.04600000	0.4240000	0.2485000	0.4240000	0.03950000	0.05500000	0.04700000	0.05250000	0.05450000	1.038000	6.629000	6.905500	0.6525000	0.2765000	0	0	0	0
275.0000	0.2765000	0.02850000	0.2765000	0	0	0	0	0	0	0	0	0	0	2.904500	0.2590000	0.2325000	0.5655000	0.5975000	0.5755000	0.5900000	0.5760000	4.008500	0.05650000	0.04700000	0.05800000	0.05150000	0.04600000	0.04650000	0.04800000	0.03700000	0.05300000	0.04800000	0.4285000	0.2465000	0.4285000	0.04550000	0.05200000	0.04800000	0.05200000	0.04900000	1.032000	6.662500	6.913000	0.6440000	0.2765000	0	0	0	0
280.0000	0.2765000	0.03050000	0.2765000	0	0	0	0	0	0	0	0	0	0	2.886000	0.2670000	0.2265000	0.5600000	0.5810000	0.5770000	0.6125000	0.5555000	4.011500	0.05700000	0.04900000	0.05300000	0.05600000	0.05200000	0.04500000	0.04250000	0.04150000	0.04750000	0.05000000	0.4450000	0.2460000	0.4450000	0.04550000	0.05000000	0.05050000	0.05050000	0.04950000	1.052000	6.684000	6.897500	0.6545000	0.2765000	0	0	0	0
285.0000	0.2765000	0.03100000	0.2765000	0	0	0	0	0	0	0	0	0	0	2.867500	0.2715000	0.2255000	0.5700000	0.5555000	0.5755000	0.6015000	0.5650000	4.000500	0.05500000	0.04750000	0.05500000	0.05650000	0.05750000	0.04700000	0.04450000	0.03300000	0.05100000	0.05000000	0.4455000	0.2480000	0.4455000	0.05200000	0.04600000	0.04300000	0.05750000	0.04950000	1.076500	6.711500	6.868000	0.6385000	0.2765000	0	0	0	0
290.0000	0.2765000	0.03350000	0.2765000	0	0	0	0	0	0	0	0	0	0	2.883000	0.2595000	0.2350000	0.5700000	0.5850000	0.5600000	0.5800000	0.5880000	4.012500	0.04600000	0.05500000	0.05100000	0.05250000	0.05500000	0.05200000	0.04700000	0.03950000	0.04150000	0.05500000	0.4385000	0.2445000	0.4385000	0.05300000	0.04400000	0.04550000	0.05450000	0.04750000	1.045000	6.764500	6.895500	0.6485000	0.2765000	0	0	0	0
295.0000	0.2765000	0.02750000	0.2765000	0	0	0	0	0	0	0	0	0	0	2.868000	0.2530000	0.2355000	0.5920000	0.5770000	0.5655000	0.5695000	0.5640000	4.035000	0.04850000	0.05700000	0.05200000	0.04650000	0.04900000	0.05200000	0.05350000	0.03850000	0.04250000	0.04900000	0.4365000	0.2525000	0.4365000	0.05850000	0.04950000	0.04600000	0.04800000	0.05050000	1.071500	6.804500	6.903000	0.6530000	0.2765000	0	0	0	0
300.0000	0.2765000	0.03200000	0.2765000	0	0	0	0	0	0	0	0	0	0	2.867500	0.2575000	0.2325000	0.5890000	0.5630000	0.5680000	0.5750000	0.5725000	4.029000	0.05800000	0.05100000	0.05600000	0.04550000	0.04700000	0.04600000	0.05300000	0.05450000	0.03700000	0.04200000	0.4495000	0.2525000	0.4495000	0.06050000	0.04950000	0.04800000	0.04300000	0.05150000	1.091000	6.853500	6.896500	0.6475000	0.2765000	0	0	0	0
305.0000	0.2765000	0.03050000	0.2765000	0	0	0	0	0	0	0	0	0	0	2.877500	0.2675000	0.2310000	0.6035000	0.5670000	0.5650000	0.5625000	0.5795000	4.051500	0.06200000	0.04900000	0.05450000	0.05100000	0.05100000	0.03750000	0.05050000	0.05100000	0.04550000	0.04650000	0.4610000	0.2405000	0.4610000	0.05050000	0.05350000	0.04400000	0.05450000	0.03800000	1.077500	6.876500	6.929000	0.6565000	0.2765000	0	0	0	0
310.0000	0.2765000	0.03050000	0.2765000	0	0	0	0	0	0	0	0	0	0	2.902000	0.2740000	0.2310000	0.6200000	0.5780000	0.5670000	0.5655000	0.5715000	4.049500	0.05950000	0.05950000	0.05700000	0.04550000	0.05250000	0.04250000	0.04600000	0.04850000	0.04650000	0.04750000	0.4515000	0.2455000	0.4515000	0.05050000	0.05050000	0.05550000	0.04250000	0.04650000	1.062500	6.914000	6.951500	0.6440000	0.2765000	0	0	0	0
315.0000	0.2765000	0.02900000	0.2765000	0	0	0	0	0	0	0	0	0	0	2.929000	0.2650000	0.2395000	0.5945000	0.6300000	0.5740000	0.5475000	0.5830000	4.040000	0.05150000	0.05450000	0.05600000	0.04900000	0.05400000	0.04750000	0.04900000	0.03950000	0.04950000	0.05400000	0.4345000	0.2465000	0.4345000	0.04600000	0.05150000	0.05150000	0.04750000	0.05000000	1.018000	6.967500	6.969000	0.6665000	0.2765000	0	0	0	0
320.0000	0.2770000	0.03800000	0.2765000	0	0	0	0	0	0	0	0	0	0.0005000000	2.905500	0.2660000	0.2375000	0.5755000	0.6020000	0.5980000	0.5595000	0.5705000	4.039500	0.05300000	0.04950000	0.06300000	0.05250000	0.04800000	0.04850000	0.05100000	0.04300000	0.04450000	0.05050000	0.4445000	0.2520000	0.4445000	0.05500000	0.04700000	0.05150000	0.05200000	0.04650000	1.047000	6.976000	6.945000	0.6470000	0.2765000	0.0005000000	0	0	0
325.0000	0.2775000	0.03400000	0.2765000	0	0	0	0	0	0	0	0	0	0.001000000	2.921500	0.2645000	0.2385000	0.5725000	0.5985000	0.5995000	0.5875000	0.5635000	4.009500	0.04850000	0.04900000	0.05900000	0.05700000	0.05100000	0.03900000	0.05600000	0.05200000	0.04100000	0.05050000	0.4180000	0.2505000	0.4180000	0.04700000	0.04750000	0.05150000	0.05450000	0.05000000	1.031000	7.016500	6.931000	0.6600000	0.2765000	0.0005000000	0	0	0.0005000000
330.0000	0.2775000	0.03150000	0.2765000	0.0005000000	0	0	0	0	0	0	0	0	0.0005000000	2.903000	0.2615000	0.2400000	0.5615000	0.5800000	0.5980000	0.5960000	0.5675000	4.033000	0.04750000	0.04950000	0.05050000	0.06150000	0.05250000	0.04100000	0.05200000	0.05200000	0.04900000	0.04600000	0.4320000	0.2520000	0.4320000	0.05100000	0.05000000	0.04550000	0.05050000	0.05500000	1.074500	7.021500	6.936000	0.6425000	0.2765000	0	0	0	0.0005000000
335.0000	0.2780000	0.02550000	0.2765000	0.0005000000	0	0	0	0	0	0	0	0	0.001000000	2.910500	0.2605000	0.2485000	0.5630000	0.5765000	0.5680000	0.6110000	0.5920000	4.028500	0.05450000	0.04850000	0.05500000	0.05700000	0.04550000	0.05250000	0.04650000	0.05100000	0.05200000	0.04650000	0.4460000	0.2515000	0.4460000	0.05200000	0.05000000	0.04750000	0.05600000	0.04600000	1.071000	7.051500	6.939000	0.6595000	0.2765000	0	0	0	0.0005000000
340.0000	0.2790000	0.03200000	0.2765000	0.0005000000	0	0	0	0	0	0	0	0	0.002000000	2.900000	0.2625000	0.2475000	0.5770000	0.5595000	0.5870000	0.5995000	0.5770000	4.037000	0.05500000	0.05050000	0.05950000	0.04550000	0.05200000	0.05250000	0.04850000	0.05250000	0.04700000	0.04700000	0.4490000	0.2585000	0.4490000	0.05200000	0.05150000	0.04900000	0.04700000	0.05900000	1.090000	7.083500	6.937000	0.6650000	0.2770000	0.0005000000	0	0	0
345.0000	0.2805000	0.03000000	0.2765000	0.001000000	0	0	0	0	0	0	0	0	0.003000000	2.927000	0.2605000	0.2505000	0.5905000	0.5725000	0.5700000	0.5880000	0.6060000	4.032000	0.05300000	0.05200000	0.05800000	0.05050000	0.04700000	0.05300000	0.04650000	0.04550000	0.05150000	0.05400000	0.4340000	0.2505000	0.4340000	0.05250000	0.05200000	0.04500000	0.04800000	0.05300000	1.066500	7.121500	6.959000	0.6680000	0.2775000	0.001000000	0.0005000000	0	0
350.0000	0.2820000	0.03350000	0.2765000	0.001000000	0	0	0	0	0	0	0	0	0.004500000	2.938500	0.2655000	0.2395000	0.6105000	0.5750000	0.5595000	0.5920000	0.6015000	4.034500	0.05650000	0.04950000	0.06400000	0.04550000	0.05000000	0.04650000	0.04850000	0.04600000	0.04750000	0.05100000	0.4435000	0.2585000	0.4435000	0.05650000	0.05500000	0.05500000	0.04550000	0.04650000	1.075500	7.145000	6.973000	0.6550000	0.2775000	0.001000000	0.001000000	0.001000000	0
355.0000	0.2845000	0.03800000	0.2765000	0.001000000	0	0	0	0	0	0	0	0	0.007000000	2.930000	0.2680000	0.2385000	0.6110000	0.5835000	0.5675000	0.5655000	0.6025000	4.060500	0.05200000	0.06150000	0.05400000	0.05700000	0.04350000	0.04450000	0.05200000	0.04600000	0.04550000	0.05050000	0.4300000	0.2670000	0.4300000	0.05450000	0.05350000	0.05950000	0.04750000	0.05200000	1.055500	7.172000	6.990500	0.6745000	0.2775000	0.002500000	0.001000000	0.0005000000	0.001000000
360.0000	0.2910000	0.04750000	0.2765000	0.001500000	0	0	0	0	0	0	0	0	0.01300000	2.921000	0.2770000	0.2340000	0.5860000	0.5965000	0.5745000	0.5820000	0.5820000	4.080000	0.05300000	0.06350000	0.05300000	0.05900000	0.04850000	0.04150000	0.04750000	0.04900000	0.04550000	0.05050000	0.4375000	0.2685000	0.4375000	0.05300000	0.05500000	0.06200000	0.04750000	0.05100000	1.096500	7.163500	7.001000	0.6595000	0.2775000	0.002500000	0.002500000	0.002500000	0
365.0000	0.2965000	0.03400000	0.2765000	0.003000000	0	0	0	0	0	0	0	0	0.01700000	2.916000	0.2895000	0.2270000	0.5990000	0.5755000	0.5845000	0.5830000	0.5740000	4.098500	0.06100000	0.06000000	0.05950000	0.05750000	0.05150000	0.03800000	0.04750000	0.04950000	0.04650000	0.04550000	0.4325000	0.2625000	0.4325000	0.05100000	0.05200000	0.05900000	0.05100000	0.04950000	1.069000	7.186000	7.014500	0.6805000	0.2780000	0.004000000	0.003000000	0.003000000	0.002000000
370.0000	0.3005000	0.03700000	0.2765000	0.003500000	0.0005000000	0	0	0	0	0	0	0	0.02000000	2.937000	0.3035000	0.2235000	0.5935000	0.5870000	0.5830000	0.5935000	0.5800000	4.061000	0.06600000	0.05650000	0.06550000	0.06250000	0.05300000	0.04700000	0.04550000	0.04400000	0.04650000	0.04050000	0.4275000	0.2695000	0.4275000	0.05400000	0.05500000	0.05950000	0.05300000	0.04800000	1.082000	7.228500	6.998000	0.7030000	0.2780000	0.005000000	0.003000000	0.005000000	0.003000000
375.0000	0.3080000	0.04550000	0.2765000	0.003500000	0.001000000	0	0	0	0	0	0	0	0.02700000	2.945000	0.3190000	0.2310000	0.5860000	0.5970000	0.5690000	0.6045000	0.5885000	4.044000	0.07600000	0.06150000	0.06550000	0.05800000	0.05800000	0.04900000	0.04650000	0.04350000	0.04400000	0.04800000	0.4435000	0.2655000	0.4435000	0.05100000	0.05700000	0.04850000	0.05800000	0.05100000	1.076000	7.233500	6.989000	0.7420000	0.2785000	0.003500000	0.003500000	0.003500000	0.004500000
380.0000	0.3145000	0.03600000	0.2765000	0.004500000	0.003000000	0	0	0	0	0	0	0	0.03050000	2.923500	0.3465000	0.2320000	0.5850000	0.5825000	0.5895000	0.5745000	0.5920000	4.046500	0.08500000	0.07450000	0.06850000	0.05600000	0.06250000	0.04500000	0.04900000	0.05050000	0.04350000	0.04400000	0.4520000	0.2660000	0.4520000	0.04850000	0.05750000	0.04400000	0.05700000	0.05900000	1.110000	7.212000	6.970000	0.7635000	0.2785000	0.008000000	0.005000000	0.002000000	0.004000000
385.0000	0.3220000	0.04450000	0.2765000	0.005000000	0.003000000	0.0005000000	0	0	0	0	0	0	0.03700000	2.930500	0.3515000	0.2420000	0.5760000	0.6040000	0.5785000	0.5850000	0.5870000	4.065500	0.07250000	0.08350000	0.06400000	0.06450000	0.06700000	0.04900000	0.05300000	0.04800000	0.04450000	0.04750000	0.4630000	0.2565000	0.4630000	0.04400000	0.05450000	0.04200000	0.05650000	0.05950000	1.084500	7.237500	6.996000	0.7920000	0.2805000	0.008000000	0.004000000	0.005000000	0.004000000
390.0000	0.3370000	0.04950000	0.2765000	0.009000000	0.003000000	0.0005000000	0	0	0	0	0	0	0.04800000	2.939500	0.3660000	0.2535000	0.5770000	0.6115000	0.6020000	0.5465000	0.6025000	4.060000	0.08350000	0.08950000	0.07150000	0.06150000	0.06000000	0.06200000	0.05200000	0.04800000	0.04700000	0.04450000	0.4470000	0.2555000	0.4470000	0.05450000	0.04500000	0.04950000	0.05150000	0.05500000	1.074000	7.264000	6.999500	0.8175000	0.2825000	0.008000000	0.006500000	0.005500000	0.003500000
395.0000	0.3530000	0.05450000	0.2765000	0.01250000	0.003000000	0.0005000000	0	0	0	0	0	0	0.06050000	2.926500	0.4010000	0.2545000	0.5890000	0.5950000	0.6095000	0.5640000	0.5690000	4.063500	0.09650000	0.08950000	0.07900000	0.06950000	0.06650000	0.05300000	0.05450000	0.05150000	0.04850000	0.04700000	0.4520000	0.2475000	0.4520000	0.05600000	0.04550000	0.04450000	0.05150000	0.05000000	1.067000	7.269000	6.990000	0.8625000	0.2875000	0.007500000	0.009500000	0.008000000	0.007500000
400.0000	0.3685000	0.04800000	0.2765000	0.01950000	0.003500000	0.0005000000	0	0	0	0	0	0	0.06850000	2.922500	0.4135000	0.2780000	0.5680000	0.5955000	0.6075000	0.5810000	0.5705000	4.061500	0.09950000	0.09250000	0.07700000	0.07750000	0.06700000	0.05750000	0.06300000	0.04900000	0.05400000	0.05450000	0.4600000	0.2365000	0.4600000	0.04850000	0.04750000	0.04500000	0.05000000	0.04550000	1.065500	7.273000	6.984000	0.9250000	0.2940000	0.01150000	0.01000000	0.01100000	0.007000000
405.0000	0.3860000	0.06200000	0.2765000	0.02650000	0.005000000	0.001000000	0	0	0	0	0	0	0.07700000	2.937000	0.4450000	0.2855000	0.5835000	0.5910000	0.5810000	0.5950000	0.5865000	4.040000	0.1105000	0.09600000	0.08300000	0.08700000	0.06850000	0.05950000	0.06800000	0.05600000	0.05050000	0.05150000	0.4545000	0.2460000	0.4545000	0.05650000	0.04450000	0.05000000	0.05100000	0.04400000	1.079000	7.309000	6.977000	0.9900000	0.2990000	0.01350000	0.009500000	0.008000000	0.01100000
410.0000	0.4075000	0.06300000	0.2765000	0.02950000	0.005000000	0.002500000	0	0	0	0	0	0	0.09400000	2.924500	0.4845000	0.2990000	0.5845000	0.5935000	0.5690000	0.5895000	0.5880000	4.061000	0.1220000	0.1090000	0.09050000	0.09300000	0.07000000	0.05750000	0.07350000	0.05900000	0.05700000	0.05200000	0.4575000	0.2490000	0.4575000	0.05400000	0.04850000	0.04750000	0.04700000	0.05200000	1.103000	7.324000	6.985500	1.038500	0.3040000	0.01750000	0.01350000	0.01050000	0.008500000
415.0000	0.4285000	0.06550000	0.2765000	0.03450000	0.005500000	0.004000000	0	0	0	0	0	0	0.1080000	2.934000	0.5470000	0.3040000	0.5835000	0.5870000	0.5965000	0.5805000	0.5865000	4.043500	0.1425000	0.1260000	0.09150000	0.1015000	0.08550000	0.06300000	0.07100000	0.06150000	0.05950000	0.04900000	0.4820000	0.2575000	0.4820000	0.06300000	0.04400000	0.05250000	0.05300000	0.04500000	1.106500	7.351500	6.977500	1.108500	0.3110000	0.02000000	0.01600000	0.01300000	0.009000000
420.0000	0.4595000	0.06650000	0.2765000	0.04250000	0.006500000	0.004500000	0	0.0005000000	0	0	0	0	0.1290000	2.934000	0.5925000	0.3220000	0.5790000	0.6045000	0.5870000	0.5655000	0.5980000	4.024500	0.1495000	0.1320000	0.1110000	0.1035000	0.09650000	0.07150000	0.06350000	0.06050000	0.07150000	0.05500000	0.4690000	0.2695000	0.4690000	0.06250000	0.05500000	0.04350000	0.04700000	0.06150000	1.090000	7.366000	6.958500	1.208500	0.3220000	0.02300000	0.02300000	0.01400000	0.01150000
425.0000	0.4880000	0.07750000	0.2765000	0.04750000	0.009500000	0.003500000	0.001000000	0.0005000000	0	0	0	0	0.1495000	2.909000	0.6485000	0.3310000	0.5895000	0.5700000	0.6090000	0.5500000	0.5905000	4.048500	0.1675000	0.1290000	0.1405000	0.1020000	0.1095000	0.07650000	0.06750000	0.06250000	0.06350000	0.06100000	0.4730000	0.2740000	0.4730000	0.06850000	0.05550000	0.05400000	0.04600000	0.05000000	1.145000	7.366500	6.957500	1.305000	0.3325000	0.02900000	0.01450000	0.02000000	0.01450000
430.0000	0.5190000	0.08000000	0.2765000	0.05900000	0.009500000	0.006000000	0.001000000	0.0005000000	0	0	0	0	0.1665000	2.882000	0.6995000	0.3685000	0.5605000	0.5905000	0.5970000	0.5525000	0.5815000	4.039000	0.1870000	0.1515000	0.1375000	0.1230000	0.1005000	0.09600000	0.07000000	0.07150000	0.06850000	0.06250000	0.5115000	0.2880000	0.5115000	0.07400000	0.05800000	0.05850000	0.04950000	0.04800000	1.223000	7.353500	6.921000	1.401000	0.3445000	0.02500000	0.02250000	0.02100000	0.01400000
435.0000	0.5495000	0.09300000	0.2765000	0.06700000	0.01400000	0.006500000	0.001000000	0.0005000000	0	0	0	0	0.1840000	2.884000	0.7720000	0.3970000	0.5595000	0.5865000	0.5990000	0.5725000	0.5665000	4.027000	0.1945000	0.1775000	0.1515000	0.1345000	0.1140000	0.09750000	0.08900000	0.06650000	0.07100000	0.07300000	0.5505000	0.2980000	0.5505000	0.06650000	0.06250000	0.06450000	0.05800000	0.04650000	1.273500	7.362500	6.911000	1.511000	0.3585000	0.02350000	0.02350000	0.02250000	0.01750000
440.0000	0.5830000	0.08300000	0.2765000	0.07850000	0.01750000	0.007500000	0.001000000	0.0005000000	0	0	0	0	0.2015000	2.892000	0.8375000	0.4270000	0.5635000	0.5850000	0.5830000	0.5750000	0.5855000	4.001000	0.1995000	0.1965000	0.1675000	0.1475000	0.1265000	0.1045000	0.09650000	0.07450000	0.07350000	0.07800000	0.5915000	0.3125000	0.5915000	0.07000000	0.06500000	0.06050000	0.06600000	0.05100000	1.355500	7.390500	6.893000	1.633000	0.3740000	0.02150000	0.02350000	0.02450000	0.01850000
445.0000	0.6085000	0.08250000	0.2765000	0.08500000	0.02150000	0.009000000	0.001500000	0.0005000000	0	0	0	0	0.2145000	2.885000	0.9140000	0.4535000	0.5830000	0.5785000	0.5800000	0.5670000	0.5765000	4.020000	0.2095000	0.2155000	0.1810000	0.1600000	0.1480000	0.1130000	0.1085000	0.07650000	0.08000000	0.07550000	0.6420000	0.3265000	0.6420000	0.07500000	0.07350000	0.05650000	0.06950000	0.05200000	1.415000	7.406500	6.905000	1.751500	0.3980000	0.02350000	0.02550000	0.01950000	0.02300000
450.0000	0.6420000	0.09600000	0.2765000	0.1005000	0.02950000	0.008000000	0.002500000	0.001000000	0	0	0	0	0.2240000	2.890000	0.9750000	0.4945000	0.5875000	0.5840000	0.5900000	0.5715000	0.5570000	4.031000	0.2170000	0.2235000	0.2035000	0.1765000	0.1545000	0.1205000	0.1130000	0.09500000	0.09050000	0.07550000	0.7085000	0.3415000	0.7085000	0.08550000	0.07100000	0.06000000	0.06950000	0.05550000	1.507000	7.447500	6.921000	1.892000	0.4225000	0.02900000	0.02550000	0.02600000	0.01800000
455.0000	0.6740000	0.1070000	0.2765000	0.1120000	0.03750000	0.008000000	0.004000000	0.001000000	0	0	0	0	0.2350000	2.942500	1.046000	0.5400000	0.6010000	0.5885000	0.5990000	0.5790000	0.5750000	4.044000	0.2445000	0.2305000	0.2065000	0.1890000	0.1755000	0.1335000	0.1175000	0.1135000	0.09300000	0.08250000	0.7455000	0.3620000	0.7455000	0.09450000	0.06850000	0.06500000	0.06700000	0.06700000	1.615000	7.489500	6.986500	2.002500	0.4440000	0.02350000	0.02250000	0.02800000	0.02100000
460.0000	0.7050000	0.09300000	0.2765000	0.1250000	0.04100000	0.01000000	0.006000000	0.001000000	0.0005000000	0	0	0	0.2450000	2.961500	1.094500	0.5965000	0.6200000	0.5735000	0.5910000	0.5910000	0.5860000	4.047500	0.2665000	0.2225000	0.2180000	0.2090000	0.1785000	0.1550000	0.1290000	0.1195000	0.1015000	0.09150000	0.8285000	0.3815000	0.8285000	0.09250000	0.08050000	0.06700000	0.07000000	0.07150000	1.750500	7.524500	7.009000	2.116500	0.4670000	0.02750000	0.02200000	0.02800000	0.02600000
465.0000	0.7400000	0.1065000	0.2765000	0.1295000	0.04850000	0.01200000	0.008000000	0.001000000	0.0005000000	0	0	0	0.2640000	3.016000	1.154000	0.6540000	0.6375000	0.6070000	0.5905000	0.5895000	0.5915000	4.074000	0.2680000	0.2465000	0.2345000	0.2015000	0.2035000	0.1690000	0.1465000	0.1185000	0.1150000	0.1050000	0.9065000	0.3940000	0.9065000	0.08650000	0.09150000	0.07200000	0.07150000	0.07250000	1.862000	7.611500	7.090000	2.243000	0.4930000	0.02450000	0.02400000	0.02550000	0.02650000
470.0000	0.7675000	0.09750000	0.2765000	0.1320000	0.05700000	0.01600000	0.007000000	0.002000000	0.0005000000	0	0	0	0.2765000	3.035000	1.189500	0.7145000	0.6285000	0.6225000	0.6030000	0.5875000	0.5935000	4.086500	0.2745000	0.2450000	0.2505000	0.2185000	0.2010000	0.1805000	0.1625000	0.1405000	0.1220000	0.1090000	1.028000	0.4165000	1.028000	0.09100000	0.1025000	0.08000000	0.07200000	0.07100000	2.041000	7.637000	7.121500	2.376500	0.5235000	0.02450000	0.02800000	0.02400000	0.02600000
475.0000	0.7945000	0.1060000	0.2765000	0.1395000	0.06500000	0.01850000	0.008500000	0.001500000	0.0005000000	0.0005000000	0	0	0.2840000	3.097000	1.243000	0.7655000	0.6825000	0.6235000	0.6180000	0.5735000	0.5995000	4.118500	0.2900000	0.2635000	0.2365000	0.2520000	0.2010000	0.1895000	0.1760000	0.1510000	0.1300000	0.1190000	1.114500	0.4545000	1.114500	0.1035000	0.1085000	0.09000000	0.07500000	0.07750000	2.185500	7.725500	7.215500	2.484500	0.5550000	0.01950000	0.02850000	0.02200000	0.02850000
480.0000	0.8215000	0.09350000	0.2765000	0.1485000	0.06900000	0.02750000	0.009000000	0.001500000	0.001000000	0.0005000000	0	0	0.2880000	3.151500	1.298500	0.8115000	0.6895000	0.6555000	0.6080000	0.6075000	0.5910000	4.156000	0.2885000	0.2780000	0.2485000	0.2550000	0.2285000	0.1870000	0.1865000	0.1615000	0.1505000	0.1260000	1.254000	0.4820000	1.254000	0.1160000	0.1115000	0.1015000	0.08350000	0.06950000	2.373000	7.822500	7.307500	2.573000	0.5805000	0.02250000	0.02450000	0.01950000	0.02800000
485.0000	0.8425000	0.09100000	0.2765000	0.1650000	0.07350000	0.03100000	0.01050000	0.002000000	0.001000000	0	0.0005000000	0	0.2825000	3.190500	1.329500	0.8725000	0.7105000	0.6660000	0.6230000	0.5975000	0.5935000	4.209000	0.2905000	0.2700000	0.2565000	0.2665000	0.2460000	0.2075000	0.1840000	0.1680000	0.1640000	0.1490000	1.376500	0.5260000	1.376500	0.1205000	0.1175000	0.1100000	0.09450000	0.08350000	2.614000	7.865000	7.399500	2.677500	0.6155000	0.02100000	0.02150000	0.02550000	0.02100000
490.0000	0.8650000	0.1010000	0.2765000	0.1685000	0.07950000	0.03450000	0.01150000	0.003500000	0.001500000	0	0	0.0005000000	0.2890000	3.259000	1.336500	0.9320000	0.7155000	0.6875000	0.6600000	0.6175000	0.5785000	4.258000	0.2805000	0.2800000	0.2765000	0.2550000	0.2445000	0.2195000	0.2080000	0.1655000	0.1925000	0.1465000	1.545500	0.5695000	1.545500	0.1445000	0.1235000	0.1095000	0.1065000	0.08550000	2.876000	7.959500	7.517000	2.752000	0.6455000	0.01550000	0.02200000	0.01650000	0.02000000
495.0000	0.8820000	0.08950000	0.2765000	0.1795000	0.08550000	0.04200000	0.01200000	0.003500000	0.002000000	0	0.0005000000	0.0005000000	0.2800000	3.371500	1.364500	0.9680000	0.7175000	0.7125000	0.7180000	0.6105000	0.6130000	4.302000	0.2870000	0.2710000	0.2695000	0.2675000	0.2695000	0.2125000	0.2055000	0.1925000	0.1970000	0.1605000	1.728500	0.6125000	1.728500	0.1560000	0.1310000	0.1220000	0.1005000	0.1030000	3.133500	8.082500	7.673500	2.830500	0.6735000	0.01650000	0.02200000	0.01650000	0.02100000
500.0000	0.9000000	0.1050000	0.2765000	0.1865000	0.09200000	0.04600000	0.01400000	0.004000000	0.002000000	0.0005000000	0.0005000000	0.0005000000	0.2775000	3.490000	1.366500	1.023000	0.7590000	0.7340000	0.6840000	0.6640000	0.6490000	4.350500	0.2675000	0.2650000	0.2975000	0.2685000	0.2680000	0.2155000	0.2250000	0.2020000	0.2030000	0.1775000	1.898000	0.6610000	1.898000	0.1715000	0.1470000	0.1265000	0.1130000	0.1030000	3.407500	8.244000	7.840500	2.893000	0.7085000	0.01250000	0.01500000	0.01850000	0.01950000
505.0000	0.9150000	0.1040000	0.2765000	0.1885000	0.09850000	0.05350000	0.01550000	0.005000000	0.001500000	0.001000000	0.0005000000	0.0005000000	0.2740000	3.633000	1.365000	1.065500	0.8395000	0.7460000	0.6985000	0.6780000	0.6710000	4.451000	0.2460000	0.2875000	0.2880000	0.2690000	0.2745000	0.2325000	0.2320000	0.2085000	0.1995000	0.1930000	2.087500	0.7215000	2.087500	0.1900000	0.1600000	0.1355000	0.1200000	0.1160000	3.691500	8.419000	8.084000	2.924500	0.7400000	0.01450000	0.01300000	0.01450000	0.01700000
510.0000	0.9285000	0.1070000	0.2765000	0.1915000	0.1075000	0.05850000	0.01800000	0.006000000	0.001500000	0.001000000	0.0005000000	0.0005000000	0.2670000	3.774000	1.349500	1.100500	0.8865000	0.8020000	0.7235000	0.6870000	0.6750000	4.535500	0.2425000	0.2800000	0.2820000	0.2785000	0.2665000	0.2485000	0.2270000	0.2190000	0.2000000	0.2060000	2.266000	0.7845000	2.266000	0.2010000	0.1835000	0.1440000	0.1405000	0.1155000	3.970500	8.633000	8.309500	2.947500	0.7710000	0.01400000	0.01300000	0.01550000	0.01100000
515.0000	0.9410000	0.1080000	0.2765000	0.1945000	0.1175000	0.06300000	0.01900000	0.007000000	0.002000000	0.001000000	0.0005000000	0.0005000000	0.2595000	3.929000	1.334000	1.126000	0.9535000	0.8270000	0.7610000	0.7125000	0.6750000	4.628500	0.2380000	0.2585000	0.2825000	0.2750000	0.2800000	0.2390000	0.2340000	0.2360000	0.2175000	0.1995000	2.464000	0.8515000	2.464000	0.2155000	0.1915000	0.1665000	0.1485000	0.1295000	4.270500	8.856500	8.557500	2.951000	0.7955000	0.01100000	0.01450000	0.01400000	0.01100000
520.0000	0.9525000	0.1090000	0.2765000	0.2040000	0.1215000	0.06800000	0.02350000	0.007000000	0.002500000	0.001000000	0.0005000000	0.0005000000	0.2475000	4.122500	1.306500	1.170000	1.029000	0.9195000	0.7570000	0.7440000	0.6730000	4.763500	0.2340000	0.2450000	0.2640000	0.2790000	0.2845000	0.2490000	0.2315000	0.2370000	0.2205000	0.2320000	2.624000	0.9025000	2.624000	0.2115000	0.2055000	0.1835000	0.1515000	0.1505000	4.515500	9.133500	8.886000	2.979000	0.8250000	0.008000000	0.01000000	0.01500000	0.01150000
525.0000	0.9615000	0.1120000	0.2765000	0.2095000	0.1285000	0.07100000	0.02850000	0.007500000	0.004000000	0.001000000	0.0005000000	0.0005000000	0.2340000	4.359500	1.271000	1.203500	1.088000	0.9700000	0.8370000	0.7490000	0.7155000	4.864500	0.2370000	0.2365000	0.2635000	0.2645000	0.2695000	0.2545000	0.2385000	0.2495000	0.2230000	0.2380000	2.794500	0.9500000	2.794500	0.2280000	0.2000000	0.1995000	0.1560000	0.1665000	4.774000	9.408000	9.224000	2.989500	0.8490000	0.008000000	0.006500000	0.01150000	0.01000000
530.0000	0.9685000	0.1040000	0.2770000	0.2105000	0.1350000	0.07200000	0.03550000	0.01000000	0.004000000	0.001000000	0.0005000000	0	0.2230000	4.600500	1.242500	1.219500	1.125500	1.056500	0.9060000	0.7775000	0.7350000	5.016000	0.2255000	0.2500000	0.2395000	0.2625000	0.2650000	0.2550000	0.2455000	0.2445000	0.2280000	0.2465000	2.958000	1.003000	2.958000	0.2320000	0.2250000	0.2065000	0.1660000	0.1735000	5.062500	9.692500	9.616500	2.987500	0.8625000	0.005500000	0.009500000	0.008500000	0.008500000
535.0000	0.9725000	0.1055000	0.2770000	0.2100000	0.1445000	0.07800000	0.03500000	0.01350000	0.004500000	0.001000000	0.0005000000	0	0.2085000	4.870500	1.216000	1.229500	1.177500	1.096500	0.9825000	0.8340000	0.7800000	5.176000	0.2190000	0.2460000	0.2360000	0.2460000	0.2690000	0.2445000	0.2400000	0.2580000	0.2475000	0.2395000	3.157500	1.044000	3.157500	0.2365000	0.2405000	0.2150000	0.1710000	0.1810000	5.340500	10.03250	10.04650	2.977500	0.8815000	0.006000000	0.004000000	0.008000000	0.009500000
540.0000	0.9770000	0.1005000	0.2770000	0.2100000	0.1530000	0.08150000	0.03800000	0.01600000	0.005000000	0.001000000	0.0005000000	0	0.1950000	5.144000	1.175500	1.227500	1.270500	1.124000	1.023500	0.9280000	0.7980000	5.378500	0.2115000	0.2355000	0.2385000	0.2365000	0.2535000	0.2425000	0.2565000	0.2300000	0.2565000	0.2420000	3.333500	1.109000	3.333500	0.2640000	0.2390000	0.2220000	0.1960000	0.1880000	5.561000	10.41600	10.52250	2.933500	0.9000000	0.005000000	0.004500000	0.004500000	0.007000000
545.0000	0.9795000	0.1020000	0.2770000	0.2050000	0.1590000	0.08700000	0.04250000	0.01850000	0.004500000	0.002000000	0.0005000000	0	0.1835000	5.457500	1.157500	1.201000	1.362000	1.168500	1.104500	0.9735000	0.8490000	5.576000	0.2225000	0.2210000	0.2195000	0.2420000	0.2525000	0.2355000	0.2520000	0.2265000	0.2585000	0.2285000	3.470500	1.167500	3.470500	0.2685000	0.2665000	0.2180000	0.2070000	0.2075000	5.763500	10.83250	11.03350	2.878000	0.9140000	0.003000000	0.004000000	0.004500000	0.004500000
550.0000	0.9840000	0.1015000	0.2770000	0.1975000	0.1660000	0.09300000	0.04300000	0.02200000	0.005500000	0.002000000	0.0005000000	0	0.1775000	5.765000	1.113500	1.212500	1.410500	1.282500	1.126000	1.052500	0.8935000	5.810000	0.2000000	0.2240000	0.2215000	0.2290000	0.2390000	0.2395000	0.2340000	0.2430000	0.2530000	0.2430000	3.596000	1.191000	3.596000	0.2615000	0.2610000	0.2435000	0.2155000	0.2095000	5.961000	11.26600	11.57500	2.832500	0.9285000	0.004000000	0.003000000	0.004000000	0.004500000
555.0000	0.9870000	0.1095000	0.2770000	0.1995000	0.1615000	0.1045000	0.04450000	0.02500000	0.006500000	0.003000000	0.0005000000	0	0.1650000	6.157500	1.079500	1.206000	1.566500	1.325000	1.180500	1.106000	0.9795000	6.055500	0.1940000	0.2050000	0.2110000	0.2325000	0.2370000	0.2330000	0.2245000	0.2350000	0.2570000	0.2565000	3.629500	1.207000	3.629500	0.2645000	0.2380000	0.2600000	0.2320000	0.2125000	6.040500	11.79550	12.21300	2.805000	0.9420000	0.001500000	0.003000000	0.004000000	0.004000000
560.0000	0.9890000	0.09850000	0.2770000	0.1950000	0.1700000	0.1050000	0.04950000	0.02600000	0.009500000	0.002500000	0.001500000	0	0.1530000	6.515000	1.036500	1.173000	1.653500	1.431000	1.258000	1.131000	1.041500	6.383000	0.1790000	0.2070000	0.2035000	0.2185000	0.2285000	0.2225000	0.2335000	0.2420000	0.2270000	0.2480000	3.669500	1.250000	3.669500	0.2745000	0.2560000	0.2525000	0.2370000	0.2300000	6.128500	12.32650	12.89800	2.744500	0.9505000	0.001500000	0.002500000	0.004500000	0.003000000
565.0000	0.9925000	0.1050000	0.2770000	0.1900000	0.1715000	0.1105000	0.05350000	0.02750000	0.01150000	0.003000000	0.001500000	0	0.1465000	6.821500	1.021500	1.153500	1.725000	1.505000	1.346000	1.207000	1.038500	6.749000	0.1900000	0.1945000	0.2070000	0.2045000	0.2255000	0.2205000	0.2215000	0.2280000	0.2330000	0.2505000	3.729500	1.263000	3.729500	0.2715000	0.2635000	0.2395000	0.2520000	0.2365000	6.217500	12.81650	13.57050	2.716500	0.9580000	0.002500000	0.002000000	0.001500000	0.003500000
570.0000	0.9935000	0.1025000	0.2770000	0.1875000	0.1775000	0.1110000	0.05850000	0.03150000	0.01150000	0.003500000	0.002500000	0	0.1330000	7.269000	1.006000	1.117500	1.821500	1.611000	1.423500	1.258000	1.155000	7.079500	0.1955000	0.1860000	0.2125000	0.1995000	0.2125000	0.2125000	0.2155000	0.2130000	0.2405000	0.2360000	3.694500	1.285000	3.694500	0.2725000	0.2670000	0.2505000	0.2550000	0.2400000	6.234500	13.40150	14.34850	2.686000	0.9630000	0.002500000	0.001000000	0.003500000	0.002500000
575.0000	0.9945000	0.1095000	0.2770000	0.1820000	0.1775000	0.1125000	0.06550000	0.03300000	0.01450000	0.005000000	0.001500000	0.001000000	0.1250000	7.655000	0.9995000	1.080000	1.884500	1.680500	1.526000	1.354500	1.209500	7.476500	0.2035000	0.1770000	0.1935000	0.2130000	0.2125000	0.2165000	0.1945000	0.2120000	0.2225000	0.2345000	3.701000	1.293000	3.701000	0.2725000	0.2660000	0.2535000	0.2570000	0.2440000	6.245000	13.94900	15.13150	2.620000	0.9695000	0.001000000	0.001000000	0.002000000	0.001000000
580.0000	0.9965000	0.1120000	0.2770000	0.1790000	0.1710000	0.1205000	0.07000000	0.03600000	0.01500000	0.006000000	0.002500000	0.001000000	0.1185000	8.015500	0.9825000	1.057500	1.944000	1.738000	1.647000	1.438500	1.248000	7.898500	0.1915000	0.1875000	0.1870000	0.1970000	0.2195000	0.2020000	0.2030000	0.2095000	0.2240000	0.2190000	3.691500	1.303500	3.691500	0.2635000	0.2630000	0.2655000	0.2530000	0.2585000	6.236500	14.47150	15.91400	2.561000	0.9745000	0.002500000	0.0005000000	0.002000000	0.0005000000
585.0000	0.9975000	0.1085000	0.2770000	0.1750000	0.1675000	0.1270000	0.07800000	0.03400000	0.01850000	0.006500000	0.002500000	0.001000000	0.1105000	8.390500	0.9720000	1.044500	2.008000	1.824500	1.680500	1.514000	1.363500	8.359500	0.1905000	0.1900000	0.1810000	0.1970000	0.2135000	0.2010000	0.1830000	0.2025000	0.2155000	0.2425000	3.623500	1.285000	3.623500	0.2440000	0.2650000	0.2500000	0.2715000	0.2545000	6.191000	15.03100	16.75000	2.573000	0.9790000	0.001500000	0.001000000	0.001500000	0.001500000
590.0000	0.9985000	0.1070000	0.2770000	0.1715000	0.1705000	0.1270000	0.08550000	0.03300000	0.02150000	0.008500000	0.002500000	0.001000000	0.1005000	8.773000	0.9565000	1.024500	2.065000	1.910500	1.753500	1.612000	1.432000	8.864500	0.1910000	0.1790000	0.1825000	0.1945000	0.2095000	0.2045000	0.1875000	0.1720000	0.2135000	0.2470000	3.556500	1.267500	3.556500	0.2325000	0.2470000	0.2765000	0.2665000	0.2450000	6.104500	15.68550	17.63750	2.561000	0.9830000	0.001000000	0.001500000	0	0.0005000000
595.0000	0.9990000	0.09900000	0.2770000	0.1620000	0.1740000	0.1310000	0.08850000	0.03850000	0.02250000	0.01000000	0.003000000	0.001000000	0.09150000	9.092500	0.9535000	0.9875000	2.100500	1.959500	1.816000	1.682500	1.534000	9.396000	0.1925000	0.1910000	0.1805000	0.1960000	0.1935000	0.1935000	0.1905000	0.1860000	0.1960000	0.2215000	3.515500	1.285500	3.515500	0.2420000	0.2275000	0.2635000	0.2905000	0.2620000	6.096500	16.21250	18.48850	2.505500	0.9860000	0.0005000000	0.001500000	0.0005000000	0.001000000
600.0000	0.9990000	0.1095000	0.2770000	0.1610000	0.1635000	0.1395000	0.09050000	0.04100000	0.02300000	0.01350000	0.003000000	0.001500000	0.08550000	9.412000	0.9805000	0.9600000	2.161000	1.983000	1.884000	1.783000	1.601000	10.00550	0.2050000	0.1980000	0.1850000	0.1780000	0.2145000	0.1830000	0.1865000	0.1915000	0.1805000	0.2185000	3.411000	1.253000	3.411000	0.2315000	0.2285000	0.2480000	0.2665000	0.2785000	5.973500	16.77950	19.41750	2.495500	0.9885000	0.001000000	0	0.0005000000	0.002000000
605.0000	0.9990000	0.1075000	0.2775000	0.1560000	0.1620000	0.1355000	0.1040000	0.04400000	0.02300000	0.01500000	0.003500000	0.001500000	0.07700000	9.707500	0.9700000	0.9530000	2.199000	2.073500	1.937500	1.821500	1.676000	10.64100	0.2100000	0.1890000	0.1955000	0.1955000	0.1800000	0.1935000	0.1685000	0.1975000	0.1840000	0.2095000	3.298500	1.212500	3.298500	0.2315000	0.2115000	0.2375000	0.2570000	0.2750000	5.823000	17.33750	20.34850	2.466000	0.9910000	0.0005000000	0.001000000	0	0.001000000
610.0000	0.9990000	0.1145000	0.2775000	0.1490000	0.1640000	0.1345000	0.1085000	0.04650000	0.02450000	0.01550000	0.005000000	0.001500000	0.07250000	9.952500	0.9640000	0.9405000	2.237000	2.154000	1.963500	1.869000	1.729000	11.32900	0.1985000	0.1945000	0.1890000	0.1935000	0.1885000	0.1780000	0.1835000	0.1910000	0.1855000	0.2025000	3.207500	1.180000	3.207500	0.2175000	0.2240000	0.2310000	0.2420000	0.2655000	5.706000	17.88800	21.28150	2.451500	0.9925000	0	0	0.001000000	0
615.0000	0.9990000	0.1045000	0.2775000	0.1410000	0.1680000	0.1275000	0.1175000	0.04850000	0.02800000	0.01500000	0.007000000	0.001500000	0.06750000	10.23600	0.9900000	0.9155000	2.286500	2.199500	2.066500	1.897000	1.786500	12.02750	0.1970000	0.1905000	0.2020000	0.1910000	0.2095000	0.1510000	0.1865000	0.1930000	0.1860000	0.1990000	3.071500	1.133500	3.071500	0.1990000	0.2255000	0.2285000	0.2360000	0.2445000	5.524000	18.47450	22.26350	2.445000	0.9925000	0	0	0.0005000000	0.0005000000
620.0000	0.9990000	0.1045000	0.2775000	0.1305000	0.1690000	0.1345000	0.1165000	0.05450000	0.02950000	0.01450000	0.008500000	0.002000000	0.06200000	10.47150	0.9660000	0.9065000	2.260000	2.298500	2.110000	1.990500	1.812500	12.76100	0.1785000	0.1890000	0.2025000	0.1815000	0.2145000	0.1780000	0.1750000	0.1830000	0.1830000	0.1875000	2.921000	1.117000	2.921000	0.2095000	0.2160000	0.2330000	0.2115000	0.2470000	5.381500	19.01750	23.23250	2.417000	0.9950000	0	0	0.0005000000	0.0005000000
625.0000	0.9990000	0.1165000	0.2775000	0.1210000	0.1740000	0.1310000	0.1200000	0.05550000	0.03450000	0.01500000	0.01000000	0.002000000	0.05850000	10.68900	0.9660000	0.9050000	2.323500	2.245500	2.184500	2.059000	1.876500	13.50800	0.1830000	0.1790000	0.1930000	0.2050000	0.2060000	0.1715000	0.1845000	0.1785000	0.1840000	0.1865000	2.802000	1.076000	2.802000	0.2085000	0.2150000	0.2195000	0.2195000	0.2135000	5.193500	19.53950	24.19700	2.411000	0.9970000	0	0	0	0
630.0000	0.9990000	0.1065000	0.2775000	0.1140000	0.1710000	0.1355000	0.1170000	0.06050000	0.03850000	0.01650000	0.01100000	0.002500000	0.05500000	10.86700	0.9375000	0.9030000	2.340500	2.266000	2.208500	2.104000	1.948000	14.26550	0.1710000	0.1720000	0.1930000	0.1925000	0.2090000	0.1845000	0.1860000	0.1715000	0.1775000	0.1835000	2.706500	1.069500	2.706500	0.2155000	0.2010000	0.2235000	0.2095000	0.2200000	5.084000	20.01300	25.13250	2.398500	0.9975000	0	0	0	0
635.0000	0.9990000	0.1015000	0.2775000	0.1040000	0.1735000	0.1380000	0.1165000	0.06650000	0.03950000	0.01750000	0.01200000	0.003000000	0.05100000	10.99950	0.9360000	0.8865000	2.314500	2.287000	2.204500	2.191000	2.002500	15.07500	0.1865000	0.1635000	0.1900000	0.1840000	0.2120000	0.1790000	0.1875000	0.1790000	0.1820000	0.1590000	2.595000	1.063500	2.595000	0.2220000	0.2110000	0.2150000	0.2080000	0.2075000	4.933000	20.45450	26.07450	2.396500	0.9980000	0	0	0	0
640.0000	0.9990000	0.1040000	0.2775000	0.09800000	0.1715000	0.1335000	0.1225000	0.07000000	0.04050000	0.02150000	0.01300000	0.003000000	0.04800000	11.12800	0.9360000	0.9060000	2.330500	2.269500	2.198000	2.231000	2.099000	15.86450	0.1905000	0.1770000	0.1710000	0.1995000	0.1980000	0.1875000	0.1810000	0.1730000	0.1960000	0.1685000	2.435000	1.039000	2.435000	0.2030000	0.2035000	0.2125000	0.2145000	0.2055000	4.786000	20.85300	26.99250	2.420000	0.9985000	0	0	0	0
645.0000	0.9990000	0.1120000	0.2775000	0.09250000	0.1680000	0.1340000	0.1240000	0.07650000	0.04150000	0.02250000	0.01550000	0.003500000	0.04350000	11.23250	0.9245000	0.9165000	2.315500	2.284500	2.247500	2.268500	2.116500	16.70150	0.1920000	0.1785000	0.1790000	0.1800000	0.1950000	0.1895000	0.1850000	0.1805000	0.1840000	0.1775000	2.322000	1.029500	2.322000	0.1945000	0.2160000	0.1965000	0.2120000	0.2105000	4.666000	21.25850	27.93400	2.389500	0.9985000	0	0	0	0
650.0000	0.9990000	0.1130000	0.2780000	0.09050000	0.1595000	0.1380000	0.1250000	0.07750000	0.04600000	0.02400000	0.01400000	0.005000000	0.04150000	11.23150	0.9160000	0.9235000	2.237500	2.296000	2.263000	2.291500	2.143500	17.54300	0.1800000	0.1905000	0.1720000	0.1885000	0.1850000	0.1935000	0.1715000	0.1840000	0.1910000	0.1835000	2.282000	1.012000	2.282000	0.1800000	0.2050000	0.2055000	0.1930000	0.2285000	4.597000	21.53400	28.77450	2.398500	0.9990000	0	0	0	0
655.0000	1.000000	0.1075000	0.2790000	0.08850000	0.1555000	0.1390000	0.1205000	0.08600000	0.04800000	0.02700000	0.01350000	0.005500000	0.03750000	11.26550	0.9120000	0.9095000	2.280500	2.233000	2.231500	2.283000	2.237500	18.39400	0.1740000	0.1930000	0.1715000	0.1875000	0.1860000	0.1840000	0.1775000	0.1785000	0.1835000	0.1860000	2.202000	1.006000	2.202000	0.1890000	0.1845000	0.2120000	0.2025000	0.2180000	4.522000	21.80850	29.65950	2.399500	0.9990000	0	0.0005000000	0	0
660.0000	1.000000	0.1195000	0.2800000	0.08600000	0.1445000	0.1420000	0.1240000	0.08950000	0.04900000	0.03000000	0.01600000	0.005000000	0.03400000	11.27250	0.9190000	0.8925000	2.296000	2.258000	2.187500	2.308500	2.222500	19.26350	0.1840000	0.1845000	0.1750000	0.1835000	0.1920000	0.1710000	0.1890000	0.1695000	0.1685000	0.1945000	2.106500	1.003500	2.106500	0.1985000	0.1895000	0.1995000	0.1960000	0.2200000	4.449000	22.15600	30.53600	2.392000	0.9990000	0	0.0005000000	0.0005000000	0
665.0000	1.000000	0.1155000	0.2805000	0.08000000	0.1405000	0.1450000	0.1200000	0.09350000	0.05250000	0.03300000	0.01750000	0.004500000	0.03300000	11.27850	0.9355000	0.8780000	2.279000	2.286000	2.206500	2.260500	2.246500	20.14300	0.2025000	0.1865000	0.1830000	0.1835000	0.1800000	0.1645000	0.1960000	0.1750000	0.1765000	0.1660000	2.048500	0.9960000	2.048500	0.2045000	0.1865000	0.1855000	0.2055000	0.2140000	4.437500	22.47150	31.42150	2.331000	0.9990000	0	0	0.0005000000	0.0005000000
670.0000	1.000000	0.1125000	0.2805000	0.08100000	0.1315000	0.1405000	0.1235000	0.09850000	0.05550000	0.03550000	0.01850000	0.005500000	0.02950000	11.28000	0.9475000	0.8785000	2.263500	2.303500	2.243000	2.206500	2.263500	21.02500	0.2015000	0.1905000	0.1890000	0.1955000	0.1710000	0.1655000	0.1850000	0.1775000	0.1700000	0.1805000	2.004500	0.9720000	2.004500	0.1915000	0.1830000	0.1980000	0.1975000	0.2020000	4.323500	22.74550	32.30500	2.351000	0.9990000	0	0	0	0.0005000000
675.0000	1.000000	0.1060000	0.2810000	0.07900000	0.1230000	0.1450000	0.1225000	0.09900000	0.05800000	0.03950000	0.01950000	0.006500000	0.02700000	11.26750	0.9530000	0.8745000	2.272500	2.261500	2.303000	2.184500	2.246000	21.91450	0.1940000	0.1870000	0.1965000	0.1925000	0.1830000	0.1730000	0.1755000	0.1715000	0.1770000	0.1775000	1.940000	0.9700000	1.940000	0.1925000	0.1725000	0.1985000	0.2025000	0.2040000	4.265000	23.03050	33.18200	2.374000	0.9990000	0	0	0	0
680.0000	1.000000	0.1155000	0.2810000	0.07500000	0.1160000	0.1455000	0.1260000	0.09750000	0.06150000	0.04250000	0.02100000	0.009000000	0.02500000	11.26150	0.9380000	0.8915000	2.254500	2.254000	2.260000	2.267500	2.225500	22.78950	0.1815000	0.1895000	0.1925000	0.1895000	0.1850000	0.1760000	0.1775000	0.1605000	0.1860000	0.1915000	1.905500	0.9515000	1.905500	0.1875000	0.1720000	0.1800000	0.1990000	0.2130000	4.156500	23.32350	34.05100	2.400000	0.9990000	0	0	0	0
685.0000	1.000000	0.1005000	0.2815000	0.07200000	0.1120000	0.1405000	0.1315000	0.09850000	0.06450000	0.04450000	0.02250000	0.01050000	0.02200000	11.25300	0.9450000	0.8900000	2.233500	2.211000	2.297000	2.276000	2.235500	23.61800	0.1940000	0.1820000	0.1940000	0.1800000	0.1950000	0.1735000	0.1725000	0.1730000	0.1760000	0.1950000	1.863500	0.9425000	1.863500	0.1965000	0.1730000	0.1725000	0.1960000	0.2045000	4.104500	23.53450	34.87100	2.404500	0.9995000	0	0	0	0
690.0000	1.000000	0.1240000	0.2835000	0.06450000	0.1135000	0.1380000	0.1320000	0.1010000	0.06150000	0.04950000	0.02500000	0.009500000	0.02200000	11.20950	0.9525000	0.8745000	2.209500	2.219500	2.271000	2.263500	2.246000	24.51050	0.1915000	0.1920000	0.1875000	0.1900000	0.1915000	0.1770000	0.1705000	0.1750000	0.1680000	0.1840000	1.789000	0.9545000	1.789000	0.2045000	0.1895000	0.1760000	0.1800000	0.2045000	4.118500	23.74550	35.72000	2.404000	0.9995000	0	0	0	0
695.0000	1.000000	0.1045000	0.2850000	0.06150000	0.1055000	0.1435000	0.1290000	0.1025000	0.06450000	0.05200000	0.02650000	0.01000000	0.02000000	11.15550	0.9510000	0.8700000	2.180500	2.246500	2.234500	2.231000	2.263000	25.38550	0.1930000	0.1810000	0.2005000	0.1910000	0.1855000	0.1835000	0.1770000	0.1740000	0.1615000	0.1740000	1.818000	0.9660000	1.818000	0.2060000	0.1985000	0.1820000	0.1805000	0.1990000	4.137000	23.90500	36.54100	2.390000	1.000000	0	0	0	0
700.0000	1.000000	0.1150000	0.2850000	0.05650000	0.1045000	0.1380000	0.1320000	0.1025000	0.06750000	0.05450000	0.02700000	0.01400000	0.01850000	11.13700	0.9655000	0.8480000	2.192500	2.256000	2.209500	2.263500	2.215500	26.25900	0.1940000	0.1720000	0.2065000	0.1960000	0.1970000	0.1675000	0.1820000	0.1690000	0.1660000	0.1635000	1.777500	0.9750000	1.777500	0.2110000	0.1950000	0.1880000	0.1810000	0.2000000	4.069000	24.14300	37.39600	2.403000	1.000000	0	0	0	0
705.0000	1.000000	0.1100000	0.2855000	0.05600000	0.09750000	0.1380000	0.1310000	0.1005000	0.07350000	0.05800000	0.02850000	0.01500000	0.01650000	11.11850	0.9560000	0.8575000	2.191000	2.207000	2.200000	2.287000	2.233500	27.09250	0.1910000	0.1825000	0.1955000	0.1950000	0.1920000	0.1670000	0.1925000	0.1715000	0.1645000	0.1620000	1.760000	0.9680000	1.760000	0.2000000	0.2105000	0.1770000	0.1840000	0.1965000	4.057000	24.33850	38.21100	2.369000	1.000000	0	0	0	0
710.0000	1.000000	0.1075000	0.2855000	0.05200000	0.09500000	0.1340000	0.1295000	0.1045000	0.07500000	0.06050000	0.03150000	0.01650000	0.01600000	11.11400	0.9625000	0.8670000	2.194500	2.216000	2.169000	2.241500	2.293000	27.94800	0.2070000	0.1825000	0.1785000	0.1900000	0.2045000	0.1815000	0.1740000	0.1765000	0.1790000	0.1560000	1.700000	0.9650000	1.700000	0.1900000	0.1970000	0.1965000	0.1905000	0.1910000	3.995000	24.53500	39.06200	2.400500	1.000000	0	0	0	0
715.0000	1.000000	0.1020000	0.2905000	0.04800000	0.09250000	0.1340000	0.1310000	0.09850000	0.08350000	0.06000000	0.03050000	0.01750000	0.01400000	11.05450	0.9535000	0.8990000	2.157500	2.194500	2.221500	2.160000	2.321000	28.78350	0.2095000	0.1895000	0.1820000	0.1755000	0.1970000	0.1830000	0.1770000	0.1780000	0.2005000	0.1605000	1.675000	0.9510000	1.675000	0.1700000	0.1930000	0.2030000	0.1915000	0.1935000	3.991500	24.63750	39.83800	2.419000	1.000000	0	0	0	0
720.0000	1.000000	0.1025000	0.2925000	0.04650000	0.08600000	0.1305000	0.1325000	0.09900000	0.08800000	0.06050000	0.03200000	0.01900000	0.01350000	11.05400	0.9515000	0.9105000	2.145500	2.211000	2.218500	2.190000	2.289000	29.59900	0.2070000	0.1885000	0.1895000	0.1685000	0.1980000	0.1775000	0.1740000	0.1865000	0.1820000	0.1905000	1.679500	0.9420000	1.679500	0.1695000	0.1845000	0.1865000	0.2010000	0.2005000	3.949000	24.79400	40.65300	2.392500	1.000000	0	0	0	0
725.0000	1.000000	0.1130000	0.2945000	0.04450000	0.07950000	0.1315000	0.1300000	0.1020000	0.08700000	0.06400000	0.03350000	0.02100000	0.01250000	11.01750	0.9425000	0.8985000	2.163500	2.176000	2.247500	2.166000	2.264500	30.46700	0.2045000	0.1850000	0.1890000	0.1700000	0.1940000	0.1690000	0.1805000	0.1785000	0.1810000	0.1895000	1.648000	0.9460000	1.648000	0.1905000	0.1785000	0.1970000	0.1905000	0.1895000	3.904000	25.00050	41.48450	2.414500	1.000000	0	0	0	0
730.0000	1.000000	0.1120000	0.2960000	0.04150000	0.07500000	0.1325000	0.1235000	0.1055000	0.08800000	0.06750000	0.03550000	0.02300000	0.01200000	10.94600	0.9430000	0.8905000	2.162000	2.139500	2.243000	2.160000	2.241500	31.30900	0.2000000	0.1890000	0.1920000	0.1910000	0.1710000	0.1585000	0.1840000	0.1840000	0.1715000	0.1925000	1.648000	0.9355000	1.648000	0.2000000	0.1875000	0.1870000	0.1830000	0.1780000	3.915000	25.12400	42.25500	2.385500	1.000000	0	0	0	0
735.0000	1.000000	0.09650000	0.2975000	0.03950000	0.07000000	0.1315000	0.1195000	0.1075000	0.09200000	0.06800000	0.03900000	0.02400000	0.01150000	10.87900	0.9495000	0.8690000	2.121000	2.173000	2.214500	2.155500	2.215000	32.11600	0.2070000	0.1755000	0.1815000	0.1950000	0.1905000	0.1480000	0.1805000	0.1760000	0.1755000	0.1890000	1.641000	0.9580000	1.641000	0.1930000	0.1905000	0.1990000	0.1925000	0.1830000	3.898500	25.25200	42.99500	2.368500	1.000000	0	0	0	0
740.0000	1.000000	0.1100000	0.2995000	0.03850000	0.06500000	0.1270000	0.1165000	0.1135000	0.09500000	0.07000000	0.04100000	0.02300000	0.01100000	10.83750	0.9415000	0.8645000	2.109000	2.151000	2.202000	2.197000	2.178500	32.94850	0.2015000	0.1885000	0.1645000	0.1990000	0.1880000	0.1620000	0.1690000	0.1785000	0.1740000	0.1810000	1.589000	0.9700000	1.589000	0.2005000	0.2005000	0.1820000	0.2075000	0.1795000	3.891500	25.35250	43.78600	2.374000	1.000000	0	0	0	0
745.0000	1.000000	0.1095000	0.3000000	0.03600000	0.05850000	0.1250000	0.1195000	0.1120000	0.09850000	0.06750000	0.04600000	0.02650000	0.01050000	10.83050	0.9500000	0.8680000	2.127000	2.132000	2.177500	2.203500	2.190500	33.70200	0.2120000	0.1885000	0.1805000	0.1825000	0.1865000	0.1710000	0.1755000	0.1695000	0.1775000	0.1745000	1.581500	0.9825000	1.581500	0.1950000	0.1960000	0.1910000	0.2040000	0.1965000	3.876000	25.45700	44.53250	2.387000	1.000000	0	0	0	0
750.0000	1.000000	0.1065000	0.3030000	0.03350000	0.05700000	0.1200000	0.1190000	0.1140000	0.09700000	0.07050000	0.05000000	0.02550000	0.01050000	10.79650	0.9640000	0.8475000	2.132500	2.122500	2.169000	2.166500	2.206000	34.50250	0.2065000	0.1875000	0.1970000	0.1895000	0.1835000	0.1720000	0.1710000	0.1735000	0.1705000	0.1605000	1.556500	0.9890000	1.556500	0.2050000	0.1945000	0.1930000	0.1915000	0.2050000	3.843000	25.58000	45.29900	2.365500	1.000000	0	0	0	0
755.0000	1.000000	0.1025000	0.3050000	0.03050000	0.05600000	0.1125000	0.1230000	0.1145000	0.09650000	0.07050000	0.05450000	0.02700000	0.01000000	10.75550	0.9805000	0.8520000	2.125000	2.103500	2.151500	2.183000	2.192500	35.28350	0.2045000	0.2015000	0.1975000	0.1860000	0.1910000	0.1720000	0.1750000	0.1665000	0.1585000	0.1800000	1.527500	0.9640000	1.527500	0.1910000	0.1925000	0.1875000	0.1935000	0.1995000	3.820000	25.67000	46.03900	2.370500	1.000000	0	0	0	0
760.0000	1.000000	0.1095000	0.3080000	0.03050000	0.05350000	0.1040000	0.1255000	0.1165000	0.09700000	0.07100000	0.05700000	0.02850000	0.008500000	10.69500	0.9680000	0.8540000	2.085500	2.125000	2.140000	2.182000	2.162500	36.06600	0.1960000	0.1920000	0.1955000	0.2035000	0.1810000	0.1755000	0.1815000	0.1600000	0.1670000	0.1700000	1.560500	0.9690000	1.560500	0.1870000	0.2005000	0.1935000	0.1855000	0.2025000	3.830000	25.72550	46.76100	2.361000	1.000000	0	0	0	0
765.0000	1.000000	0.1235000	0.3105000	0.02950000	0.05400000	0.09800000	0.1240000	0.1170000	0.09900000	0.07150000	0.05800000	0.03100000	0.007500000	10.67750	0.9620000	0.8715000	2.115500	2.063000	2.204000	2.159000	2.136000	36.83600	0.1865000	0.1860000	0.2040000	0.2055000	0.1800000	0.1895000	0.1660000	0.1585000	0.1790000	0.1785000	1.542500	0.9520000	1.542500	0.1740000	0.1850000	0.2080000	0.1910000	0.1940000	3.765500	25.76550	47.51350	2.381500	1.000000	0	0	0	0
770.0000	1.000000	0.1020000	0.3130000	0.02800000	0.05200000	0.09800000	0.1195000	0.1170000	0.09600000	0.07700000	0.05950000	0.03300000	0.007000000	10.60300	0.9635000	0.8720000	2.103000	2.050500	2.178000	2.136000	2.135500	37.63250	0.1840000	0.1840000	0.1780000	0.2115000	0.2060000	0.1880000	0.1680000	0.1580000	0.1710000	0.1870000	1.527000	0.9440000	1.527000	0.1810000	0.1810000	0.1795000	0.2200000	0.1825000	3.766000	25.83600	48.23550	2.382500	1.000000	0	0	0	0
775.0000	1.000000	0.1135000	0.3150000	0.02750000	0.04750000	0.09600000	0.1200000	0.1160000	0.09600000	0.08000000	0.06000000	0.03550000	0.006500000	10.53850	0.9555000	0.8725000	2.065500	2.056500	2.144500	2.130500	2.141500	38.39900	0.1865000	0.1935000	0.1735000	0.1990000	0.2030000	0.1910000	0.1775000	0.1685000	0.1555000	0.1800000	1.541000	0.9540000	1.541000	0.1935000	0.1770000	0.1835000	0.2135000	0.1865000	3.797000	25.87950	48.93750	2.386500	1.000000	0	0	0	0
780.0000	1.000000	0.09250000	0.3180000	0.02750000	0.04550000	0.08900000	0.1200000	0.1150000	0.09750000	0.08350000	0.06050000	0.03800000	0.005500000	10.43750	0.9555000	0.8890000	2.019500	2.076000	2.063500	2.147500	2.131000	39.13750	0.1930000	0.2030000	0.1855000	0.1815000	0.1925000	0.1890000	0.1820000	0.1825000	0.1685000	0.1670000	1.566000	0.9555000	1.566000	0.2005000	0.1715000	0.1865000	0.2010000	0.1960000	3.848500	25.88950	49.57500	2.386500	1.000000	0	0	0	0
785.0000	1.000000	0.1020000	0.3190000	0.02550000	0.04650000	0.08250000	0.1160000	0.1195000	0.09850000	0.08450000	0.06000000	0.04300000	0.005000000	10.37100	0.9570000	0.9025000	2.026500	2.051500	2.081000	2.077000	2.135000	39.88250	0.1895000	0.2080000	0.1950000	0.1725000	0.1920000	0.1880000	0.1830000	0.1870000	0.1790000	0.1655000	1.586000	0.9590000	1.586000	0.1995000	0.1835000	0.1830000	0.1880000	0.2050000	3.873000	25.94150	50.25350	2.393500	1.000000	0	0	0	0
790.0000	1.000000	0.09550000	0.3225000	0.02250000	0.04750000	0.07450000	0.1175000	0.1160000	0.1040000	0.08400000	0.06200000	0.04450000	0.005000000	10.36000	0.9505000	0.9130000	2.050000	2.044500	2.080000	2.093000	2.092500	40.59100	0.1875000	0.2035000	0.1880000	0.1760000	0.1955000	0.1690000	0.1980000	0.1840000	0.1815000	0.1805000	1.578500	0.9455000	1.578500	0.1960000	0.1710000	0.1990000	0.1745000	0.2050000	3.822000	26.01000	50.95100	2.413500	1.000000	0	0	0	0
795.0000	1.000000	0.1070000	0.3255000	0.02000000	0.04700000	0.07300000	0.1130000	0.1125000	0.1070000	0.08450000	0.06750000	0.04600000	0.004000000	10.30750	0.9590000	0.9090000	2.057500	2.019500	2.104500	2.047000	2.079000	41.30450	0.1900000	0.2070000	0.1905000	0.1855000	0.1860000	0.1760000	0.1725000	0.1930000	0.1870000	0.1805000	1.582500	0.9320000	1.582500	0.1955000	0.1720000	0.1925000	0.1845000	0.1875000	3.816500	26.10100	51.61200	2.445000	1.000000	0	0	0	0
800.0000	1.000000	0.1095000	0.3285000	0.01850000	0.04550000	0.06950000	0.1075000	0.1175000	0.1030000	0.08750000	0.06900000	0.05000000	0.003500000	10.29600	0.9775000	0.8980000	2.062500	2.009000	2.109500	2.054500	2.060500	41.99250	0.1825000	0.2035000	0.1990000	0.2080000	0.1845000	0.1710000	0.1635000	0.1860000	0.1900000	0.1875000	1.583000	0.9245000	1.583000	0.1885000	0.1940000	0.1750000	0.1765000	0.1905000	3.863500	26.16200	52.28850	2.433500	1.000000	0	0	0	0
805.0000	1.000000	0.09900000	0.3315000	0.01750000	0.04400000	0.06600000	0.1035000	0.1170000	0.1065000	0.08900000	0.07050000	0.05150000	0.003000000	10.31600	0.9765000	0.8955000	2.076500	2.024500	2.067000	2.076000	2.072000	42.62950	0.1980000	0.1895000	0.1970000	0.2025000	0.1895000	0.1745000	0.1750000	0.1710000	0.1795000	0.1955000	1.576000	0.9370000	1.576000	0.2020000	0.1850000	0.1885000	0.1830000	0.1785000	3.840500	26.26700	52.94550	2.441000	1.000000	0	0	0	0
810.0000	1.000000	0.1085000	0.3345000	0.01700000	0.04150000	0.06450000	0.09800000	0.1165000	0.1110000	0.08800000	0.07200000	0.05400000	0.003000000	10.30350	0.9650000	0.8995000	2.051500	2.064000	2.050000	2.056000	2.082000	43.28050	0.1940000	0.1890000	0.2070000	0.2010000	0.1740000	0.1845000	0.1745000	0.1780000	0.1765000	0.1860000	1.598000	0.9495000	1.598000	0.2080000	0.1945000	0.1895000	0.1855000	0.1720000	3.886500	26.29200	53.58400	2.455500	1.000000	0	0	0	0
815.0000	1.000000	0.1150000	0.3390000	0.01500000	0.04000000	0.06450000	0.09750000	0.1150000	0.1060000	0.09150000	0.07250000	0.05650000	0.002500000	10.33250	0.9830000	0.8820000	2.082000	2.086500	2.031000	2.032500	2.100500	43.93250	0.1965000	0.2080000	0.1920000	0.1920000	0.1945000	0.1705000	0.1855000	0.1820000	0.1600000	0.1840000	1.588000	0.9700000	1.588000	0.2080000	0.1925000	0.1850000	0.1980000	0.1865000	3.892500	26.36000	54.26500	2.468000	1.000000	0	0	0	0
820.0000	1.000000	0.1085000	0.3430000	0.01350000	0.03500000	0.06500000	0.09550000	0.1155000	0.1080000	0.09100000	0.07150000	0.05950000	0.002500000	10.37050	1.007000	0.8730000	2.096500	2.075500	2.080500	2.021500	2.096500	44.58050	0.1835000	0.2145000	0.2025000	0.2015000	0.2050000	0.1630000	0.1740000	0.1740000	0.1755000	0.1865000	1.599000	0.9730000	1.599000	0.2110000	0.1895000	0.1995000	0.1870000	0.1860000	3.917000	26.39850	54.95100	2.438500	1.000000	0	0	0	0
825.0000	1.000000	0.1235000	0.3470000	0.01250000	0.03100000	0.06600000	0.09050000	0.1125000	0.1130000	0.08900000	0.07600000	0.06000000	0.002500000	10.38900	0.9960000	0.8780000	2.101500	2.099000	2.093500	2.031000	2.064000	45.21450	0.1965000	0.2065000	0.1880000	0.1910000	0.2140000	0.1925000	0.1645000	0.1795000	0.1635000	0.1780000	1.594500	0.9800000	1.594500	0.2030000	0.2025000	0.1975000	0.1865000	0.1905000	3.900500	26.47350	55.60350	2.417500	1.000000	0	0	0	0
830.0000	1.000000	0.1055000	0.3500000	0.01250000	0.02700000	0.06500000	0.09000000	0.1110000	0.1095000	0.09150000	0.07600000	0.06500000	0.002500000	10.42550	1.001500	0.8850000	2.119500	2.081500	2.111500	2.052000	2.061000	45.78850	0.2005000	0.2050000	0.1960000	0.1990000	0.2010000	0.1925000	0.1705000	0.1815000	0.1685000	0.1720000	1.581500	0.9840000	1.581500	0.1995000	0.1935000	0.2025000	0.1935000	0.1950000	3.874500	26.51100	56.21400	2.421000	1.000000	0	0	0	0
835.0000	1.000000	0.1035000	0.3560000	0.01100000	0.02800000	0.05950000	0.08800000	0.1120000	0.1075000	0.09250000	0.07950000	0.06400000	0.002000000	10.43750	0.9920000	0.8820000	2.088500	2.087500	2.118000	2.083000	2.060500	46.39300	0.1870000	0.1990000	0.1970000	0.2015000	0.2075000	0.1825000	0.1810000	0.1790000	0.1650000	0.1745000	1.567000	0.9870000	1.567000	0.1995000	0.1940000	0.1995000	0.2025000	0.1915000	3.892500	26.55150	56.83050	2.390500	1.000000	0	0	0	0
840.0000	1.000000	0.1115000	0.3615000	0.01100000	0.02500000	0.05950000	0.08450000	0.1110000	0.1085000	0.08850000	0.07950000	0.06900000	0.002000000	10.39900	0.9695000	0.8860000	2.052000	2.072000	2.102000	2.111500	2.061500	46.95850	0.1690000	0.1855000	0.2055000	0.2010000	0.2085000	0.1705000	0.1890000	0.1890000	0.1710000	0.1665000	1.601000	0.9735000	1.601000	0.1985000	0.1885000	0.1965000	0.1915000	0.1985000	3.923500	26.58450	57.35750	2.383500	1.000000	0	0	0	0
845.0000	1.000000	0.09900000	0.3675000	0.01050000	0.02450000	0.05450000	0.08250000	0.1090000	0.1075000	0.09000000	0.08100000	0.07100000	0.002000000	10.42300	0.9350000	0.9160000	2.092000	2.064500	2.113000	2.092000	2.061500	47.50800	0.1570000	0.1890000	0.2035000	0.1915000	0.1940000	0.1890000	0.1885000	0.1840000	0.1840000	0.1705000	1.580500	0.9630000	1.580500	0.2010000	0.1830000	0.1845000	0.2005000	0.1940000	3.913500	26.67900	57.93100	2.397500	1.000000	0	0	0	0
850.0000	1.000000	0.1090000	0.3760000	0.008500000	0.02600000	0.05250000	0.07600000	0.1085000	0.1075000	0.08900000	0.08700000	0.06750000	0.001500000	10.45400	0.9290000	0.9165000	2.127500	2.057000	2.080500	2.104500	2.084500	48.01600	0.1660000	0.1815000	0.1715000	0.2030000	0.2070000	0.1870000	0.1725000	0.1865000	0.1990000	0.1715000	1.590000	0.9650000	1.590000	0.1885000	0.1960000	0.1805000	0.2095000	0.1905000	3.863500	26.77900	58.47000	2.418500	1.000000	0	0	0	0
855.0000	1.000000	0.1155000	0.3815000	0.008500000	0.02650000	0.04900000	0.07250000	0.1065000	0.1075000	0.08900000	0.08700000	0.07100000	0.001000000	10.44000	0.9230000	0.9200000	2.092500	2.090500	2.053000	2.101000	2.103000	48.55400	0.1725000	0.1750000	0.1820000	0.1945000	0.1990000	0.1890000	0.1735000	0.1890000	0.1975000	0.1710000	1.594000	0.9775000	1.594000	0.1980000	0.1975000	0.1795000	0.2020000	0.2005000	3.901500	26.78450	58.99400	2.378500	1.000000	0	0	0	0
860.0000	1.000000	0.1185000	0.3865000	0.008500000	0.02500000	0.04850000	0.06900000	0.1040000	0.1065000	0.08750000	0.08950000	0.07400000	0.001000000	10.41650	0.9135000	0.9235000	2.121500	2.075500	2.059500	2.070500	2.089500	49.08500	0.1870000	0.1640000	0.1735000	0.1980000	0.1910000	0.1745000	0.1925000	0.1795000	0.1845000	0.1925000	1.583500	0.9625000	1.583500	0.2010000	0.1830000	0.1920000	0.1960000	0.1905000	3.884500	26.84700	59.50150	2.412500	1.000000	0	0	0	0
865.0000	1.000000	0.1135000	0.3940000	0.008500000	0.02450000	0.04700000	0.06350000	0.1055000	0.1030000	0.08900000	0.09200000	0.07250000	0.0005000000	10.42700	0.9095000	0.9130000	2.150000	2.065500	2.065000	2.087500	2.059000	49.58450	0.1910000	0.1715000	0.1750000	0.1885000	0.1835000	0.1620000	0.1935000	0.1755000	0.1840000	0.1980000	1.577000	0.9595000	1.577000	0.2075000	0.1740000	0.2080000	0.1895000	0.1805000	3.878000	26.91450	60.01150	2.376500	1.000000	0	0	0	0
870.0000	1.000000	0.1020000	0.3985000	0.008000000	0.02400000	0.04250000	0.06400000	0.1010000	0.1055000	0.08900000	0.09050000	0.07650000	0.0005000000	10.44900	0.9150000	0.9025000	2.158500	2.078000	2.070000	2.054000	2.088500	50.01350	0.2005000	0.1800000	0.1795000	0.1705000	0.1845000	0.1820000	0.1800000	0.1660000	0.1855000	0.1890000	1.567500	0.9775000	1.567500	0.2025000	0.1920000	0.1945000	0.2000000	0.1885000	3.910500	26.98450	60.46250	2.373500	1.000000	0	0	0	0
875.0000	1.000000	0.1145000	0.4065000	0.006500000	0.02100000	0.03950000	0.06450000	0.1010000	0.1020000	0.09050000	0.09050000	0.07750000	0.0005000000	10.44050	0.9020000	0.9140000	2.159000	2.068000	2.052000	2.102000	2.059500	50.47050	0.1915000	0.1840000	0.1860000	0.1720000	0.1685000	0.1775000	0.1835000	0.1815000	0.1745000	0.1970000	1.601000	0.9680000	1.601000	0.1880000	0.1955000	0.2105000	0.1885000	0.1855000	3.928000	27.03850	60.91100	2.405000	1.000000	0	0	0	0
880.0000	1.000000	0.1005000	0.4145000	0.006000000	0.02050000	0.03650000	0.06550000	0.09750000	0.09900000	0.09350000	0.08800000	0.07850000	0.0005000000	10.44800	0.9315000	0.9010000	2.126500	2.092500	2.063500	2.124500	2.041000	50.87450	0.2015000	0.1965000	0.1845000	0.1800000	0.1690000	0.1820000	0.1660000	0.1865000	0.1765000	0.1900000	1.623500	0.9740000	1.623500	0.1900000	0.1890000	0.2160000	0.1885000	0.1905000	3.940500	27.06350	61.32250	2.398500	1.000000	0	0	0	0
885.0000	1.000000	0.1020000	0.4205000	0.006000000	0.01950000	0.03500000	0.06150000	0.09550000	0.09950000	0.09400000	0.09150000	0.07650000	0.0005000000	10.51800	0.9535000	0.8860000	2.143000	2.138500	2.019000	2.134000	2.083500	51.20950	0.2050000	0.1945000	0.1920000	0.1890000	0.1730000	0.1665000	0.1675000	0.1865000	0.1735000	0.1920000	1.570500	0.9635000	1.570500	0.1905000	0.1925000	0.1990000	0.1945000	0.1870000	3.856500	27.15950	61.72750	2.427500	1.000000	0	0	0	0
890.0000	1.000000	0.1035000	0.4255000	0.006000000	0.01900000	0.03200000	0.06100000	0.09100000	0.09900000	0.09450000	0.09150000	0.08000000	0.0005000000	10.53300	0.9775000	0.8640000	2.117500	2.154000	2.064000	2.083000	2.114500	51.58500	0.1995000	0.1960000	0.2070000	0.1750000	0.2000000	0.1620000	0.1710000	0.1750000	0.1640000	0.1920000	1.586500	0.9695000	1.586500	0.1965000	0.2005000	0.1915000	0.2115000	0.1695000	3.862500	27.20150	62.11800	2.405000	1.000000	0	0	0	0
895.0000	1.000000	0.1085000	0.4320000	0.005500000	0.01900000	0.03000000	0.05800000	0.08650000	0.1040000	0.09400000	0.08900000	0.08150000	0.0005000000	10.55250	0.9745000	0.8665000	2.110000	2.137500	2.122500	2.087500	2.095000	51.94000	0.2000000	0.1935000	0.1915000	0.1935000	0.1960000	0.1625000	0.1780000	0.1835000	0.1570000	0.1855000	1.534500	0.9760000	1.534500	0.2010000	0.2005000	0.1935000	0.2010000	0.1800000	3.834500	27.27550	62.49250	2.408000	1.000000	0	0	0	0
900.0000	1.000000	0.1025000	0.4385000	0.005000000	0.01750000	0.03000000	0.05800000	0.08050000	0.1060000	0.09250000	0.08700000	0.08450000	0.0005000000	10.52600	0.9620000	0.8810000	2.103500	2.124000	2.100000	2.075500	2.123000	52.26900	0.1905000	0.2085000	0.1780000	0.1985000	0.1865000	0.1700000	0.1855000	0.1705000	0.1695000	0.1855000	1.569500	0.9790000	1.569500	0.1815000	0.2065000	0.2030000	0.1975000	0.1905000	3.875500	27.27200	62.79500	2.399000	1.000000	0	0	0	0
[truncated: 293 more columns]
