# Supplementary material for: Modelling Reveals Kinetic Advantages of Co-Transcriptional Splicing
Source: PLoS Comput Biol. 2011 Oct 13;7(10):e1002215. doi: 10.1371/journal.pcbi.1002215 (PMC3192812; doi:10.1371/journal.pcbi.1002215)
Supplement: Dataset S1 — Models I-VIII, experimental data and simulator scripts. (BZ2) [file pcbi.1002215.s001.bz2 › DatasetS1/model-III-Exp2.dizzy]

// Model III Expt2

k_i = 0.25; 
k_p = 70;  
c_s = 11.942;
k_cpr1 = 0.03067; 
k_cpr2 = 0.01753;
spl1 = 0.00510;
k_spl2c = 0.00611;
k_a = 0.03355; 

el = k_p/31; // no bases (n)  = 31
c = el/c_s; 
k_spl1p = [E1_I_E2_A * spl1 * min(20,SIGNAL3+1) *floor(min(1.0,max(RELEASE,0)))];
k_spl2p = [E1oLI_E2_A*k_spl2c*min(20,SIGNAL1+1)];
spl2co = [E1oLI_E2*k_spl2c*min(20,SIGNAL2+1)];

// M transitions at rate e 
M = 40; // 31*40 = 1240
N = 15;

ACTIVE =0;
APC =0;
E1_I =0;
E1_I_E2 =0;
E1_I_E2_1 =0;
E1_I_E2_2 =0;
E1_I_E2_3 =0;
E1_I_E2_4 =0;
E1_I_E2_A =0;
E1oLI_E2_A =0;
E1_E2_A =0;
E1oLI_E2 =0;
E1_E2 =0;
E1_E2_1 =0;
E1_E2_2 =0;
E1_E2_3 =0;
E1_E2_4 =0;
LI =0;

SIGNAL1	= 0;
SIGNAL2	= 0;
SIGNAL3	= 0;
SIGNALD1 = 0;
SIGNALD2 = 0;


P_MRNA = [E1_E2_A];
U_MRNA = [E1_E2 + E1_E2_1+ E1_E2_2+ E1_E2_3+ E1_E2_4];
U_PRE = [E1_I_E2 + E1_I_E2_1+ E1_I_E2_2+ E1_I_E2_3+ E1_I_E2_4];
P_PRE = [E1_I_E2_A];
U_LARIATEXON2 = [E1oLI_E2];
P_LARIATEXON2 = [E1oLI_E2_A];


d1 = 0.00462; 
d2 = 0.001513422;
d3 = 0.008;
d2d = [d2*E1_E2_A*min(1,DEGRADATION)*10]; 

releaserate =  1/600; 
DEGRADATION_SIGNAL =0;
DEGRADATION0 = 0;
DEGRADATION1 = 0;
DEGRADATION2 = 0;
DEGRADATION3 = 0;
DEGRADATION4 = 0;
DEGRADATION5 = 0;
DEGRADATION6 = 0;
DEGRADATION7 = 0;
DEGRADATION8 = 0;
DEGRADATION = 0;
rs1, DEGRADATION_SIGNAL -> DEGRADATION0, releaserate*10;
rs2, DEGRADATION0 -> DEGRADATION1, releaserate*10;
rs3, DEGRADATION1 -> DEGRADATION2, releaserate*10;
rs4, DEGRADATION2 -> DEGRADATION3, releaserate*10;
rs5, DEGRADATION3 -> DEGRADATION4, releaserate*10;
rs6, DEGRADATION4 -> DEGRADATION5, releaserate*10;
rs7, DEGRADATION5 -> DEGRADATION6, releaserate*10;
rs8, DEGRADATION6 -> DEGRADATION7, releaserate*10;
rs9, DEGRADATION7 -> DEGRADATION8, releaserate*10;
rs10, DEGRADATION8 -> DEGRADATION, releaserate*10;

RELEASE_SIGNAL =0;
RELEASE0 = 0;
RELEASE1 = 0;
RELEASE2 = 0;
RELEASE3 = 0;
RELEASE4 = 0;
RELEASE5 = 0;
RELEASE6 = 0;
RELEASE7 = 0;
RELEASE8 = 0;
RELEASE = 0;
prs1, RELEASE_SIGNAL -> RELEASE0, k_a*10;
prs2, RELEASE0 -> RELEASE1, k_a*10;
prs3, RELEASE1 -> RELEASE2, k_a*10;
prs4, RELEASE2 -> RELEASE3, k_a*10;
prs5, RELEASE3 -> RELEASE4, k_a*10;
prs6, RELEASE4 -> RELEASE5, k_a*10;
prs7, RELEASE5 -> RELEASE6, k_a*10;
prs8, RELEASE6 -> RELEASE7, k_a*10;
prs9, RELEASE7 -> RELEASE8, k_a*10;
prs10, RELEASE8 -> RELEASE, k_a*10;

// elongation places
loop (k, 0, M-2) 
{ 
  "dnaE[k]" = 0; 
  "dnaF[k]" = 0; 
  "dnaESIGNAL[k]" = 0; 
  "dnaFSIGNAL[k]" = 0; 
  "dnaEFSIGNAL[k]" = 0; 
} 

// intermediate transitions for E1 / I
loop (j, 0, M-3) 
{ 
  "elongation_Ea[j+1]", "dnaE[j+1]" -> "dnaE[j]" + "dnaESIGNAL[j]", [min("dnaE[j+1]",1)*max(1-"dnaE[j]",0)*max(1-"dnaF[j]",0)*el]; 
  "elongation_Fa[j+1]", "dnaF[j+1]" -> "dnaF[j]" + "dnaFSIGNAL[j]", [min("dnaF[j+1]",1)*max(1-"dnaE[j]",0)*max(1-"dnaF[j]",0)*el]; 
}
loop (k, 0, M-4) 
{ 
  "elongation_Eb[k+2]", "dnaE[k+2]" -> "dnaE[k]" + "dnaESIGNAL[k+1]"+ "dnaESIGNAL[k]",[min("dnaE[k+2]",1)*min("dnaE[k+1]",1)*max(1-"dnaF[k]",0)*max(1-"dnaE[k]",0)*el]; 
  "elongation_Fb[k+2]", "dnaF[k+2]" -> "dnaF[k]" + "dnaFSIGNAL[k+1]"+ "dnaFSIGNAL[k]", [min("dnaF[k+2]",1)*min("dnaF[k+1]",1)*max(1-"dnaF[k]",0)*max(1-"dnaE[k]",0)*el]; 
}

loop (l, 0, M-1-N) 
{ 
  "splicing[l]ef", "dnaE[l]" -> "dnaF[l]" + "dnaEFSIGNAL[l]", [min("dnaE[l]",1)*max(1-"dnaF[l]",0)*floor(min(1.0,max(RELEASE,0)))*c]; 
}


drep_estimate =  450; 
drep_count = 750;
drep_rate = (1/drep_estimate)*drep_count;
loop (k, 0, drep_count-2) 
{ 
  "drep[k]" = 0; 
} 
"drep[drep_count-1]" = 0; 


loop (j, 0, drep_count-2) 
{ 
  "drep_[j]", "drep[j+1]" -> "drep[j]", drep_rate; 
}

START = 1;
derepressed, START -> "drep[drep_count-1]", 5; 
basal, START -> ACTIVE + DEGRADATION + RELEASE, 1; 

drep0 -> ACTIVE + DEGRADATION_SIGNAL + RELEASE_SIGNAL +APC+APC+APC+APC+APC+ APC+APC+APC+APC+APC + APC+APC+APC+APC+APC + APC+APC+APC+APC+APC , drep_rate;

// initiation from ACTIVE to APC
initiation, ACTIVE -> APC + ACTIVE, [ min(ACTIVE,1) * max(1-APC,0) *floor(min(1.0,max(RELEASE,0))) * k_i];
elongation_E, APC -> "dnaE[M-2]",[min(APC,1)*max(1-"dnaE[M-2]",0)*el];
elongation_E0, dnaE0-> E1_I_E2,[min(dnaE0,1)*el];
cprp0, E1_I_E2 -> E1_I_E2_1, k_cpr1*5;
cprp1, E1_I_E2_1 -> E1_I_E2_2, k_cpr1*5;
cprp2, E1_I_E2_2 -> E1_I_E2_3, k_cpr1*5;
cprp3, E1_I_E2_3 -> E1_I_E2_4, k_cpr1*5;
cprp4, E1_I_E2_4 -> E1_I_E2_A, k_cpr1*5;

splice1, E1_I_E2_A -> E1oLI_E2_A + SIGNAL3, [k_spl1p];
splice2p, E1oLI_E2_A -> E1_E2_A + LI + SIGNAL1, [k_spl2p];
// co-transcriptional splicing path (F)
elongation_F0, dnaF0->E1oLI_E2,[min(dnaF0,1)*el];
splice2c, E1oLI_E2 -> E1_E2 + LI + SIGNAL2, [spl2co];
cprc0, E1_E2 -> E1_E2_1, k_cpr2*5;
cprc1, E1_E2_1 -> E1_E2_2, k_cpr2*5;
cprc2, E1_E2_2 -> E1_E2_3, k_cpr2*5;
cprc3, E1_E2_3 -> E1_E2_4, k_cpr2*5;
cprc4, E1_E2_4 -> E1_E2_A, k_cpr2*5;
deg1, E1_I_E2_A  -> SIGNALD1, d1;
deg2, E1_E2_A -> SIGNALD2, [d2d];
deg3, LI ->, d3;
