# Supplementary material for: Modelling Reveals Kinetic Advantages of Co-Transcriptional Splicing
Source: PLoS Comput Biol. 2011 Oct 13;7(10):e1002215. doi: 10.1371/journal.pcbi.1002215 (PMC3192812; doi:10.1371/journal.pcbi.1002215)
Supplement: Dataset S1 — Models I-VIII, experimental data and simulator scripts. (BZ2) [file pcbi.1002215.s001.bz2 › DatasetS1/README.txt]

README.txt

This directory contains supplementary files for the paper:
  Modelling reveals kinetic advantages of co-transcriptional splicing
  Stuart Aitken, Ross D. Alexander, and Jean D. Beggs

Contents:
	     Fig2-EXPT1.csv			:the experimental data for Expt 1 (Fig 2B)
	     Fig2-EXPT3SS.csv			:the experimental data for 3SS mutant (Fig 2C)
	     Fig2-EXPT5SS.csv			:the experimental data for 5SS mutant (Fig 2D)	     
	     Fig3-EXPT2.csv			:the experimental data for Expt 2 (Fig 3B and 3C)
	     model-I-Expt1.dizzy		:pathway model I for Expt 1
	     model-I-Expt2.dizzy		:pathway model I for Expt 2
        through to:
	     model-VIII-Expt1.dizzy		:pathway model VIII for Expt 1 
	     model-VIII-Expt2.dizzy		:pathway model VIII for Expt 2 
             run-simulator.sh			:shell script to run the Dizzy simulator
	     plot.r    				        :R file to read and plot data and simulations

The simulation results can be re-generated using the Dizzy simulator 
which can be called by the ./run-simulator script. Java is required to run Dizzy.
The Dizzy License can be found in ./lib.

Usage: ./run-simulator <model-file-name excluding extension>
e.g.      ./run-simulator model-I-Expt1
the results are written to model-I-Expt1.csv

The models are in Dizzy commandline syntax. 
Model parameters have the values given in Table 1 (Supplementary Text 1).
Due to differences in timing and scale in Expt 1 and 2, some ancilliary 
parameters differ in the -Expt1 and -Expt2 models and hence two model files are provided. 
Note that in the data files the suffix SD means standard deviation and SE means standard error.
