# Supplementary material for: Modelling Reveals Kinetic Advantages of Co-Transcriptional Splicing
Source: PLoS Comput Biol. 2011 Oct 13;7(10):e1002215. doi: 10.1371/journal.pcbi.1002215 (PMC3192812; doi:10.1371/journal.pcbi.1002215)
Supplement: Dataset S1 — Models I-VIII, experimental data and simulator scripts. (BZ2) [file pcbi.1002215.s001.bz2 › DatasetS1/run-all.txt]

./run-simulator model-III-Exp1
./run-simulator model-III-Exp2
./run-simulator model-IV-Exp1
./run-simulator model-IV-Exp2
./run-simulator model-I-Exp1
./run-simulator model-I-Exp2
./run-simulator model-II-Exp1
./run-simulator model-II-Exp2
./run-simulator model-V-Exp1
./run-simulator model-V-Exp2
./run-simulator model-VI-Exp1
./run-simulator model-VI-Exp2
./run-simulator model-VII-Exp1
./run-simulator model-VII-Exp2
./run-simulator model-VIII-Exp1
./run-simulator model-VIII-Exp2
