# Supplementary material for: Modelling Reveals Kinetic Advantages of Co-Transcriptional Splicing
Source: PLoS Comput Biol. 2011 Oct 13;7(10):e1002215. doi: 10.1371/journal.pcbi.1002215 (PMC3192812; doi:10.1371/journal.pcbi.1002215)
Supplement: Dataset S1 — Models I-VIII, experimental data and simulator scripts. (BZ2) [file pcbi.1002215.s001.bz2 › DatasetS1/run-simulator.sh]

#!/bin/sh
x=$1
y=$2
DIRLIBS="$PWD/lib/*.jar"
CLASSPATH="."
for i in ${DIRLIBS}
do
    if [ "$i" != "${DIRLIBS}" ] ; then
        CLASSPATH="$i":$CLASSPATH
    fi
done
rm $x.csv
java -classpath $CLASSPATH org.systemsbiology.chem.app.SimulationLauncherCommandLine  -parser command-language -simulator gillespie-direct -startTime 0.0 -stopTime 900.0 -numSamples 181 -ensembleSize 2000  -modelFile $x.dizzy -outputFile  bak.csv 
sed "s/#//g" bak.csv > $x.csv
rm bak.csv
